# Supplementary material for: Bim escapes displacement by BH3-mimetic anti-cancer drugs by double-bolt locking both Bcl-XL and Bcl-2
Source: eLife. 2019 Mar 12;8:e37689. doi: 10.7554/eLife.37689 (PMC6414199; doi:10.7554/eLife.37689)
Supplement: Figure 1—source data 1. [file elife-37689-fig1-data1.xlsx]

## Sheet: Figure 1b
Total Data		Binned Data
		<0.01		0.01-0.05		0.05-0.1		0.1-0.2		0.2-0.3		0.3-0.4		0.4-0.5		0.5-0.75		0.75-1.0		1.0-1.5		>1.5
ratio	FRET Efficiency (%)	ratio	FRET Efficiency (%)	ratio	FRET Efficiency (%)	ratio	FRET Efficiency (%)	ratio	FRET Efficiency (%)	ratio	FRET Efficiency (%)	ratio	FRET Efficiency (%)	ratio	FRET Efficiency (%)	ratio	FRET Efficiency (%)	ratio	FRET Efficiency (%)	ratio	FRET Efficiency (%)	ratio	FRET Efficiency (%)
0.00326489	0.779221	0.00326489	0.779221	0.0100037	1.2987	0.0500799	2.5974	0.100078	5.45455	0.200221	3.37662	0.300159	2.85714	0.40041	13.5065	0.500018	15.0649	0.750833	12.987	1.00288	18.4416	1.79728	11.6883
0.00332442	3.11688	0.00332442	3.11688	0.0100085	1.03896	0.0502257	1.81818	0.100197	0.519481	0.20043	4.67532	0.30029	9.61039	0.400698	5.71429	0.500105	11.1688	0.750971	13.2468	1.00495	10.6494	1.81761	8.31169
0.00348228	2.07792	0.00348228	2.07792	0.0100102	3.63636	0.0503417	0	0.100549	-0.779221	0.200532	2.5974	0.301091	3.63636	0.401233	9.35065	0.501973	4.93506	0.751211	15.8442	1.00667	16.3636	2.02714	12.2078
0.00377857	-3.8961	0.00377857	-3.8961	0.0100135	0.779221	0.0504105	-0.519481	0.100696	4.67532	0.20077	8.57143	0.301302	9.09091	0.401483	8.57143	0.502657	8.31169	0.751458	9.35065	1.00795	15.8442
0.00378987	4.41559	0.00378987	4.41559	0.0100138	0	0.0504119	3.8961	0.100794	3.37662	0.200974	11.9481	0.30161	12.2078	0.401568	13.7662	0.502948	6.23377	0.751619	10.6494	1.00835	8.05195
0.00386061	3.63636	0.00386061	3.63636	0.0100224	0	0.0504127	4.67532	0.100805	1.2987	0.201267	7.27273	0.302769	10.1299	0.401731	13.5065	0.503342	8.57143	0.75196	9.35065	1.00897	12.987
0.00400779	-3.63636	0.00400779	-3.63636	0.0100241	2.5974	0.0504825	2.85714	0.100846	2.85714	0.201385	6.75325	0.302928	11.4286	0.401761	11.6883	0.503458	16.3636	0.752993	9.09091	1.0101	12.2078
0.00419471	-1.03896	0.00419471	-1.03896	0.0100289	-3.11688	0.0505624	2.85714	0.100853	3.8961	0.201645	5.97403	0.303497	8.05195	0.401914	10.9091	0.503623	4.41559	0.753984	9.61039	1.01468	18.7013
0.00432481	0.25974	0.00432481	0.25974	0.0100295	-3.63636	0.050605	5.71429	0.100871	6.49351	0.20204	8.31169	0.304007	8.57143	0.402117	11.1688	0.503959	9.87013	0.755728	19.7403	1.01515	11.4286
0.00436529	5.1948	0.00436529	5.1948	0.0100304	3.8961	0.0506451	0	0.100908	3.37662	0.202224	9.09091	0.304025	1.81818	0.402127	13.2468	0.504336	6.75325	0.755902	10.9091	1.02015	11.4286
0.00441593	-2.33766	0.00441593	-2.33766	0.0100319	2.5974	0.0507135	1.2987	0.101088	7.79221	0.202245	5.71429	0.305214	11.9481	0.402198	9.09091	0.504529	7.27273	0.756962	16.1039	1.02141	13.5065
0.00442542	1.81818	0.00442542	1.81818	0.010033	-2.33766	0.0507658	1.81818	0.101184	6.23377	0.202247	8.57143	0.30531	5.97403	0.402272	8.57143	0.504602	14.2857	0.757983	7.27273	1.02158	9.35065
0.00446931	-4.15584	0.00446931	-4.15584	0.0100407	4.41559	0.0508953	-0.779221	0.101195	6.75325	0.202486	7.01299	0.306712	5.1948	0.402786	11.1688	0.505224	12.7273	0.760566	14.8052	1.02237	11.9481
0.00456225	-3.37662	0.00456225	-3.37662	0.0100426	-2.85714	0.0509534	4.67532	0.101198	3.11688	0.202538	5.71429	0.306767	-5.1948	0.402885	3.37662	0.505337	11.4286	0.763402	15.0649	1.02333	11.9481
0.00459102	0.779221	0.00459102	0.779221	0.010044	2.33766	0.0509826	0.25974	0.101218	0	0.202551	1.81818	0.306783	8.31169	0.402939	11.1688	0.505929	13.2468	0.764322	15.0649	1.02894	12.987
0.00459874	0	0.00459874	0	0.0100441	0.779221	0.0509857	-1.55844	0.101248	1.03896	0.202662	7.01299	0.307216	10.1299	0.402942	7.79221	0.506046	5.71429	0.766687	4.67532	1.0299	14.8052
0.00471852	2.85714	0.00471852	2.85714	0.0100451	1.2987	0.0510048	1.81818	0.101467	0	0.202683	8.31169	0.307219	7.27273	0.403011	10.3896	0.507317	15.5844	0.770762	15.5844	1.03969	16.1039
0.00474591	4.93506	0.00474591	4.93506	0.0100468	2.5974	0.0510127	5.1948	0.101471	0.25974	0.202757	4.41559	0.307969	8.83117	0.403159	11.4286	0.507695	8.05195	0.772521	16.1039	1.04467	12.7273
0.00480148	-4.15584	0.00480148	-4.15584	0.0100468	2.5974	0.0510148	2.33766	0.101573	-2.33766	0.202889	11.9481	0.308225	8.05195	0.403419	3.37662	0.508162	15.3247	0.773933	12.2078	1.04499	10.3896
0.00482422	-5.1948	0.00482422	-5.1948	0.0100468	-1.55844	0.0510422	3.8961	0.101587	-1.03896	0.20298	5.71429	0.308391	9.61039	0.404389	7.79221	0.508814	16.3636	0.776219	3.11688	1.0462	15.0649
0.00482965	0.25974	0.00482965	0.25974	0.0100485	3.8961	0.0510692	4.15584	0.101598	3.37662	0.203052	8.05195	0.308401	7.79221	0.404407	9.35065	0.508836	13.5065	0.777697	16.8831	1.05443	9.09091
0.00488775	1.2987	0.00488775	1.2987	0.0100555	-1.55844	0.0510728	1.55844	0.101712	5.1948	0.203163	2.85714	0.308788	3.8961	0.404612	12.7273	0.509103	12.4675	0.779654	12.4675	1.05619	12.7273
0.00491101	0.519481	0.00491101	0.519481	0.010058	-0.519481	0.0511052	0.25974	0.101797	1.03896	0.203355	6.49351	0.308842	10.9091	0.405154	10.1299	0.509413	13.7662	0.781734	12.4675	1.05646	11.4286
0.00492455	1.2987	0.00492455	1.2987	0.010059	-1.2987	0.0511057	1.2987	0.101855	2.07792	0.203357	6.75325	0.308864	10.9091	0.405463	5.71429	0.510439	10.3896	0.78227	14.026	1.05924	14.2857
0.00494021	0.519481	0.00494021	0.519481	0.0100604	2.07792	0.0511313	3.37662	0.101869	-3.63636	0.203472	9.09091	0.3097	11.9481	0.405759	9.35065	0.510614	13.2468	0.78321	12.4675	1.06374	13.2468
0.00496831	-2.85714	0.00496831	-2.85714	0.0100604	1.81818	0.05117	2.85714	0.101875	5.1948	0.203675	8.05195	0.309801	5.45455	0.406029	7.53247	0.514816	5.1948	0.783251	11.4286	1.06395	16.6234
0.00503561	4.41559	0.00503561	4.41559	0.0100609	0.779221	0.0511945	-0.779221	0.101894	5.71429	0.203695	2.85714	0.311184	9.09091	0.40651	6.49351	0.515417	9.87013	0.784204	8.05195	1.06981	12.2078
0.00504747	1.55844	0.00504747	1.55844	0.0100628	3.37662	0.0512301	2.5974	0.102121	3.63636	0.203763	7.53247	0.311282	5.97403	0.406519	2.33766	0.515823	11.6883	0.784352	14.2857	1.07419	14.026
0.00505153	1.81818	0.00505153	1.81818	0.0100672	1.03896	0.0512725	3.11688	0.102148	4.67532	0.203885	10.6494	0.311422	3.8961	0.408025	7.01299	0.517936	16.1039	0.784608	11.9481	1.08466	3.63636
0.0050528	-8.31169	0.0050528	-8.31169	0.0100747	1.2987	0.0512748	-0.779221	0.102191	1.55844	0.203918	2.85714	0.311527	12.4675	0.408291	4.67532	0.518063	9.87013	0.793407	15.3247	1.08537	13.5065
0.00506419	0	0.00506419	0	0.0100765	-3.11688	0.0513013	1.81818	0.102254	4.67532	0.204147	7.01299	0.311735	9.35065	0.40885	4.15584	0.518433	8.05195	0.801761	10.9091	1.08958	12.7273
0.00509845	-2.07792	0.00509845	-2.07792	0.0100797	-3.8961	0.051353	-6.75325	0.102274	5.71429	0.204156	4.93506	0.311827	8.05195	0.409137	13.7662	0.518561	7.27273	0.802285	8.31169	1.09694	7.79221
0.00512056	-3.37662	0.00512056	-3.37662	0.0100819	0.519481	0.0513875	1.55844	0.102311	2.33766	0.204265	7.53247	0.312042	4.67532	0.409474	2.5974	0.519453	3.37662	0.802879	10.6494	1.10467	7.53247
0.00513684	1.81818	0.00513684	1.81818	0.0100826	-3.11688	0.0513966	0.519481	0.102416	2.33766	0.205125	7.27273	0.312603	6.49351	0.409585	8.83117	0.519552	14.026	0.805402	16.1039	1.11034	12.7273
0.00518634	-2.33766	0.00518634	-2.33766	0.010088	-5.71429	0.0514508	1.55844	0.102455	3.37662	0.205407	9.09091	0.312792	4.15584	0.41051	7.27273	0.519697	13.2468	0.806855	17.6623	1.11305	13.7662
0.00522595	1.03896	0.00522595	1.03896	0.0100891	1.03896	0.0515084	4.67532	0.102544	3.37662	0.205443	5.97403	0.312874	4.93506	0.411146	5.71429	0.520962	12.4675	0.80732	9.87013	1.11565	11.6883
0.0052283	-1.55844	0.0052283	-1.55844	0.0100902	-1.03896	0.0515488	0	0.102616	0	0.205471	4.41559	0.312913	5.97403	0.411175	12.987	0.521243	-1.03896	0.810631	11.9481	1.11597	10.6494
0.00528593	2.33766	0.00528593	2.33766	0.0100902	3.37662	0.0515772	-1.03896	0.10277	0.519481	0.205472	4.41559	0.312913	10.9091	0.41183	12.987	0.521567	14.2857	0.81196	8.31169	1.1174	8.05195
0.00528914	0	0.00528914	0	0.0101005	1.03896	0.0515974	-1.2987	0.102862	-1.03896	0.205865	11.1688	0.313152	1.81818	0.412774	8.05195	0.522868	6.49351	0.813425	14.8052	1.11777	9.61039
0.00531991	2.5974	0.00531991	2.5974	0.010104	-2.33766	0.0516042	-0.25974	0.102922	5.97403	0.20607	5.71429	0.315651	9.87013	0.412862	8.05195	0.522988	5.1948	0.814659	15.3247	1.11848	10.6494
0.00534711	-1.03896	0.00534711	-1.03896	0.0101047	-1.81818	0.0516066	0.779221	0.102954	-1.2987	0.206112	8.31169	0.31591	10.9091	0.413229	10.6494	0.523983	3.8961	0.816665	0.779221	1.11992	15.5844
0.00539262	-5.71429	0.00539262	-5.71429	0.010106	-0.519481	0.0518316	2.33766	0.102976	4.41559	0.20634	5.1948	0.316206	8.83117	0.413348	11.6883	0.52407	11.6883	0.81718	6.75325	1.12329	12.7273
0.00543179	-1.55844	0.00543179	-1.55844	0.0101071	-0.519481	0.0518686	3.37662	0.103076	6.49351	0.206493	6.49351	0.3164	10.3896	0.414165	14.026	0.524944	14.8052	0.817882	8.31169	1.12397	16.3636
0.00552449	-0.779221	0.00552449	-0.779221	0.0101084	-3.8961	0.051894	2.07792	0.103507	-4.93506	0.20703	11.1688	0.316439	7.79221	0.414212	12.987	0.52581	-0.25974	0.818582	10.1299	1.127	14.2857
0.00557112	3.37662	0.00557112	3.37662	0.0101102	-3.8961	0.0519329	2.5974	0.103626	3.63636	0.207083	8.05195	0.316739	12.2078	0.414245	13.5065	0.527084	2.07792	0.819371	3.63636	1.13241	10.3896
0.00558274	-1.2987	0.00558274	-1.2987	0.0101125	2.33766	0.0519418	3.11688	0.103695	3.11688	0.207146	1.81818	0.317077	12.7273	0.414322	10.6494	0.527413	5.45455	0.820307	14.026	1.13411	16.8831
0.0055986	2.07792	0.0055986	2.07792	0.0101202	0.25974	0.0519453	1.03896	0.103879	3.37662	0.207343	7.53247	0.317105	-3.63636	0.415424	13.7662	0.529208	11.4286	0.82043	12.4675	1.13972	8.83117
0.0056229	-4.15584	0.0056229	-4.15584	0.0101252	-3.37662	0.0520097	3.8961	0.103967	4.67532	0.207711	4.93506	0.317214	5.71429	0.4163	10.9091	0.5297	13.2468	0.820999	15.5844	1.14254	11.6883
0.00565495	-0.519481	0.00565495	-0.519481	0.0101318	-5.1948	0.0520407	2.33766	0.104004	7.79221	0.20798	5.45455	0.317271	8.83117	0.416691	10.9091	0.530504	12.7273	0.822618	1.2987	1.14802	14.5455
0.00566617	-1.81818	0.00566617	-1.81818	0.0101334	-0.519481	0.0520856	1.2987	0.104059	5.1948	0.20808	2.07792	0.31731	10.3896	0.417101	13.7662	0.530948	15.5844	0.825113	14.2857	1.1487	20
0.00568012	-1.81818	0.00568012	-1.81818	0.0101344	-1.03896	0.0521256	4.41559	0.104194	2.5974	0.208348	10.1299	0.317542	16.3636	0.417317	5.45455	0.531207	9.61039	0.825673	14.8052	1.15211	11.9481
0.00572777	0	0.00572777	0	0.0101383	1.81818	0.0521576	1.03896	0.104223	3.11688	0.208411	5.71429	0.317553	2.85714	0.417364	11.4286	0.531699	14.8052	0.826411	8.57143	1.15442	4.67532
0.00574269	-0.519481	0.00574269	-0.519481	0.0101384	1.2987	0.0521877	3.8961	0.104548	2.07792	0.208651	-0.779221	0.317638	3.8961	0.417639	1.03896	0.531892	12.2078	0.827393	8.05195	1.15537	14.2857
0.00575412	-1.55844	0.00575412	-1.55844	0.0101391	0.519481	0.0523221	2.33766	0.104712	-0.779221	0.208868	10.1299	0.317659	9.87013	0.418115	12.7273	0.53231	15.8442	0.828307	15.8442	1.15635	9.09091
0.00575451	-1.03896	0.00575451	-1.03896	0.010142	-0.519481	0.0523256	0.779221	0.104917	1.55844	0.209131	2.33766	0.317896	10.1299	0.418282	11.1688	0.533209	14.2857	0.838095	18.4416	1.15659	12.7273
0.00576293	2.5974	0.00576293	2.5974	0.0101422	0.519481	0.0523258	-1.81818	0.105043	5.1948	0.209221	4.67532	0.317915	2.33766	0.419247	13.7662	0.534348	2.85714	0.838555	12.987	1.15737	4.41559
0.00580154	-1.55844	0.00580154	-1.55844	0.0101428	-3.37662	0.0523352	-0.779221	0.105094	1.55844	0.209527	5.97403	0.318532	8.05195	0.419858	9.61039	0.535096	7.27273	0.839751	18.1818	1.15742
0.00580868	0.519481	0.00580868	0.519481	0.0101439	-0.779221	0.0523369	0.25974	0.105223	0.25974	0.209648	4.15584	0.319302	8.05195	0.420228	10.1299	0.53563	13.2468	0.840357	7.01299	1.16001	17.1429
0.00581376	-1.03896	0.00581376	-1.03896	0.0101452	2.33766	0.0523542	2.07792	0.105298	2.07792	0.209897	3.63636	0.319399	5.1948	0.420264	12.7273	0.535648	7.01299	0.842225	3.8961	1.17226	8.05195
0.00582961	-1.03896	0.00582961	-1.03896	0.0101454	-0.519481	0.0524008	2.85714	0.105382	2.33766	0.210089	6.23377	0.319464	5.45455	0.42042	8.05195	0.5357	7.27273	0.846745	9.87013	1.18368	10.9091
0.00584527	1.55844	0.00584527	1.55844	0.010148	0.519481	0.0524209	1.03896	0.105565	2.85714	0.210142	7.27273	0.319849	11.4286	0.420927	7.01299	0.537369	12.4675	0.848519	8.83117	1.18575	10.9091
0.00590041	1.03896	0.00590041	1.03896	0.0101497	2.07792	0.0524248	1.03896	0.105579	3.11688	0.21043	7.01299	0.319976	5.97403	0.420959	12.2078	0.537432	10.9091	0.848677	7.01299	1.18854	13.2468
0.00590926	-3.8961	0.00590926	-3.8961	0.0101521	-4.67532	0.0524971	0.779221	0.105682	5.45455	0.210467	3.37662	0.320293	5.97403	0.42127	14.2857	0.537868	5.1948	0.849737	16.6234	1.18926	14.026
0.00592458	-0.519481	0.00592458	-0.519481	0.0101528	-0.25974	0.0525403	3.8961	0.105904	4.67532	0.210574	7.79221	0.320377	11.4286	0.421779	8.05195	0.539133	11.9481	0.85162	10.3896	1.19302	8.57143
0.00595106	-3.63636	0.00595106	-3.63636	0.0101547	0.779221	0.052599	1.55844	0.105966	1.2987	0.210739	8.57143	0.320418	8.05195	0.422039	13.5065	0.540058	8.83117	0.851719	13.7662	1.19828	19.7403
0.00596529	0.519481	0.00596529	0.519481	0.010155	0.519481	0.0526416	2.33766	0.10647	3.63636	0.210917	6.23377	0.320429	7.79221	0.422099	9.09091	0.541141	8.05195	0.854267	14.5455	1.2006	10.9091
0.00598612	3.8961	0.00598612	3.8961	0.0101553	3.11688	0.052652	7.53247	0.106508	2.5974	0.211451	4.93506	0.320527	5.97403	0.422332	7.27273	0.541647	14.8052	0.855924	13.5065	1.21512	8.31169
0.00601744	-2.85714	0.00601744	-2.85714	0.0101586	4.93506	0.0529446	2.33766	0.106543	1.55844	0.211458	3.8961	0.321061	7.79221	0.422528	12.2078	0.541929	17.1429	0.857244	13.7662	1.2282	9.35065
0.00602073	-2.33766	0.00602073	-2.33766	0.0101589	1.03896	0.0529775	3.63636	0.106961	2.33766	0.211463	8.57143	0.321446	12.7273	0.422542	9.09091	0.542733	11.1688	0.85845	14.5455	1.22907	11.4286
0.00607206	3.11688	0.00607206	3.11688	0.0101644	-0.779221	0.0529787	4.15584	0.106972	2.07792	0.211675	7.01299	0.32261	4.67532	0.422702	7.27273	0.542956	8.05195	0.860383	11.9481	1.237	10.6494
0.00607847	0.779221	0.00607847	0.779221	0.0101682	1.81818	0.0530332	5.71429	0.107053	3.37662	0.212112	3.37662	0.323419	1.2987	0.423043	5.97403	0.543139	14.026	0.862108	14.2857	1.2437	14.2857
0.00608898	1.81818	0.00608898	1.81818	0.010169	-1.81818	0.0530528	-0.519481	0.107063	4.41559	0.212404	8.31169	0.32354	9.35065	0.423066	8.57143	0.543882	5.97403	0.86376	15.0649	1.24756	8.83117
0.00610141	1.2987	0.00610141	1.2987	0.0101693	-2.07792	0.0530799	3.37662	0.107333	5.1948	0.212425	7.79221	0.323817	1.55844	0.423238	11.1688	0.543903	16.8831	0.864117	16.8831	1.26111	5.1948
0.0061036	1.03896	0.0061036	1.03896	0.0101703	-0.779221	0.0531495	-5.45455	0.107582	1.55844	0.212722	-0.25974	0.32511	12.4675	0.423253	7.53247	0.543932	11.1688	0.86487	16.8831	1.27964	12.4675
0.00610929	0.25974	0.00610929	0.25974	0.0101728	0.519481	0.0531517	-0.25974	0.107628	3.11688	0.212926	10.9091	0.325681	3.8961	0.423854	7.53247	0.543941	13.2468	0.86493	17.1429	1.28809	15.5844
0.00611599	-4.41559	0.00611599	-4.41559	0.0101755	-2.85714	0.0531962	2.33766	0.107664	3.8961	0.212933	9.09091	0.325829	8.05195	0.424086	13.2468	0.544905	13.5065	0.865369		1.3113	11.1688
0.00612251	-2.85714	0.00612251	-2.85714	0.0101765	2.33766	0.0532533	-1.81818	0.107944	1.2987	0.213059	6.75325	0.326073	9.61039	0.424406	12.7273	0.545679	9.61039	0.869046	11.6883	1.31657	2.5974
0.00612354	-0.779221	0.00612354	-0.779221	0.0101825	3.11688	0.0532832	1.2987	0.108163	2.33766	0.213218	7.01299	0.326525	7.27273	0.424732	14.026	0.546655	16.8831	0.873053	13.7662	1.36024	16.6234
0.00614539	-0.25974	0.00614539	-0.25974	0.0101847	1.55844	0.0533962	1.03896	0.108226	6.75325	0.21356	7.27273	0.326597	9.87013	0.424742	14.8052	0.546907	6.23377	0.876943	11.9481	1.37017	11.9481
0.00616653	-0.25974	0.00616653	-0.25974	0.010185	0	0.0534607	3.8961	0.108294	1.81818	0.214393	5.45455	0.326618	11.9481	0.424897	11.9481	0.547931	8.05195	0.893702	16.8831	1.37488	8.83117
0.00619958	6.23377	0.00619958	6.23377	0.0101883	0	0.0534948	3.37662	0.108297	4.15584	0.21458	9.87013	0.327275	9.61039	0.425253	10.9091	0.548924	16.6234	0.896614	13.7662	1.38528	15.8442
0.00624241	-1.2987	0.00624241	-1.2987	0.0101991	-1.81818	0.0535719	6.75325	0.108417	1.81818	0.214868	9.61039	0.327439	3.37662	0.425928	6.49351	0.549685	14.026	0.897058	14.2857	1.40039	14.026
0.00625711	2.5974	0.00625711	2.5974	0.0102016	0.519481	0.0535801	9.09091	0.10845	-5.1948	0.215102	9.87013	0.327502	14.5455	0.426039	9.87013	0.550957	7.27273	0.899172	16.1039	1.41166	10.9091
0.00626151	-2.5974	0.00626151	-2.5974	0.0102029	-3.63636	0.0536221	3.63636	0.108743	5.1948	0.215303	7.27273	0.327691	4.93506	0.426119	11.1688	0.551406	12.7273	0.899379	6.23377	1.41249	14.026
0.00626179	2.07792	0.00626179	2.07792	0.0102068	1.2987	0.053637	3.63636	0.108773	3.63636	0.216187	3.63636	0.327693	11.6883	0.426199	10.3896	0.553878	12.2078	0.901363	14.8052	1.41492	10.1299
0.00630724	2.85714	0.00630724	2.85714	0.0102077	-2.5974	0.0536456	-2.5974	0.108789	3.11688	0.216333	0.519481	0.327927	8.83117	0.427175	9.87013	0.554732	12.7273	0.902218	11.4286	1.42356	8.57143
0.00632846	-6.49351	0.00632846	-6.49351	0.0102083	0	0.0537287	2.07792	0.108824	0.779221	0.216334	10.9091	0.328331	7.27273	0.427387	1.2987	0.554858	14.8052	0.904429	14.5455	1.42614	15.5844
0.00633654	-3.37662	0.00633654	-3.37662	0.0102139	-3.63636	0.0537436	4.15584	0.108981	3.11688	0.216538	0.519481	0.328724	7.79221	0.42804	12.4675	0.554863	10.3896	0.904901	11.9481	1.43395	15.3247
0.00634371	-1.03896	0.00634371	-1.03896	0.010214	0.25974	0.0537767	2.07792	0.109074	0.25974	0.216585	8.31169	0.328844	10.6494	0.428535	8.05195	0.555009	12.987	0.906317	13.5065	1.44775	13.2468
0.00634808	-2.07792	0.00634808	-2.07792	0.0102169	0.25974	0.0538129	2.85714	0.109093	4.15584	0.216981	7.27273	0.328902	10.1299	0.428791	9.35065	0.556342	3.37662	0.907313	10.1299
0.00636979	-1.55844	0.00636979	-1.55844	0.0102175	2.5974	0.0538442	3.63636	0.109166	0.779221	0.217236	8.05195	0.329563	10.1299	0.429522	13.2468	0.556555	10.6494	0.907616	11.9481
0.00638131	-5.1948	0.00638131	-5.1948	0.010218	-2.5974	0.0538677	0	0.109551	2.33766	0.21769	1.55844	0.329613	7.79221	0.429592	15.8442	0.558154	11.4286	0.907674	18.961
0.00638551	1.03896	0.00638551	1.03896	0.0102184	2.07792	0.0538779	-1.2987	0.109586	5.45455	0.218156	4.41559	0.330042	10.1299	0.429867	5.97403	0.558287	7.79221	0.908989	15.5844
0.00639625	1.03896	0.00639625	1.03896	0.0102196	0.25974	0.0538798	0.779221	0.109606	-1.2987	0.218268	6.75325	0.330105	12.2078	0.429999	9.87013	0.558324	-3.8961	0.910272	13.7662
0.00642376	-5.45455	0.00642376	-5.45455	0.0102215	4.93506	0.053899	3.63636	0.109736	1.03896	0.218318	3.11688	0.330334	8.05195	0.430139	13.5065	0.558454	11.6883	0.912104	13.7662
0.00642398	2.07792	0.00642398	2.07792	0.0102246	3.37662	0.0539556	8.05195	0.109758	4.41559	0.218411	4.67532	0.330598	9.35065	0.430511	5.97403	0.558493	8.05195	0.916414	6.75325
0.00642959	-0.779221	0.00642959	-0.779221	0.0102271	1.2987	0.0539778	2.33766	0.110093	6.75325	0.218489	4.15584	0.330641	7.27273	0.430904	14.026	0.558722	10.3896	0.916502	14.2857
0.00643166	2.07792	0.00643166	2.07792	0.0102277	0.519481	0.0540263	0.519481	0.110184	3.8961	0.218534	4.41559	0.330738	6.23377	0.430958	12.987	0.558768	8.57143	0.916798	6.75325
0.00644576	1.81818	0.00644576	1.81818	0.0102287	2.5974	0.0540788	1.81818	0.110189	5.97403	0.218675	8.57143	0.332379	12.7273	0.430988	9.35065	0.559291	7.01299	0.91858	13.2468
0.00645047	2.33766	0.00645047	2.33766	0.0102303	3.8961	0.0541492	5.45455	0.110345	-3.37662	0.219134	5.1948	0.333091	-3.37662	0.431812	9.61039	0.559671	10.1299	0.918876	14.2857
0.0064604	-8.05195	0.0064604	-8.05195	0.0102337	0.779221	0.0541902	-0.779221	0.110359	4.67532	0.219595	2.85714	0.333415	12.2078	0.432941	5.1948	0.559843	12.2078	0.920366	10.1299
0.00646397	-7.79221	0.00646397	-7.79221	0.0102342	2.07792	0.0542228	1.55844	0.110589	2.33766	0.219648	6.75325	0.33369	5.45455	0.433437	7.79221	0.559894	14.2857	0.921178	10.1299
0.00646835	-1.55844	0.00646835	-1.55844	0.0102389	-3.11688	0.0542954	1.81818	0.11062	1.81818	0.219674	7.53247	0.334128	12.2078	0.433747	9.09091	0.560069	6.49351	0.92202	12.7273
0.00653689	-0.519481	0.00653689	-0.519481	0.0102444	-2.33766	0.0543148	-1.03896	0.110678	1.81818	0.220138	6.75325	0.334399	10.1299	0.433903	8.83117	0.560947	14.5455	0.924492	15.0649
0.00655238	0.779221	0.00655238	0.779221	0.0102473	0.519481	0.0543167	1.81818	0.11084	0.519481	0.220138	4.41559	0.334586	10.6494	0.434122	3.37662	0.562476	8.57143	0.926903	17.9221
0.00655888	0.519481	0.00655888	0.519481	0.0102486	-2.33766	0.0543778	2.5974	0.110895	4.67532	0.220345	-1.2987	0.334741	8.83117	0.435068	7.27273	0.562818	11.6883	0.931702	11.1688
0.00658348	3.37662	0.00658348	3.37662	0.0102492	1.55844	0.0544106	3.63636	0.111279	4.15584	0.220555	7.53247	0.335261	11.1688	0.435198	8.31169	0.564261	15.5844	0.933623	16.8831
0.00658734	4.15584	0.00658734	4.15584	0.0102501	0.25974	0.0544154	1.03896	0.111454	-0.779221	0.220674	7.79221	0.33552	12.7273	0.435261	12.7273	0.564884	10.6494	0.933756	12.987
0.00659093	-3.37662	0.00659093	-3.37662	0.010252	0	0.0544739	1.55844	0.111573	4.67532	0.220696	8.31169	0.335697	6.23377	0.435318	12.987	0.565174	13.7662	0.936127	5.1948
0.0065925	1.2987	0.0065925	1.2987	0.0102566	0.519481	0.0544846	1.81818	0.111613	4.93506	0.220811	4.67532	0.336302	14.5455	0.436183	12.7273	0.565578	15.3247	0.93656	15.3247
0.00659358	-2.07792	0.00659358	-2.07792	0.0102587	-0.519481	0.054523	1.2987	0.111745	5.45455	0.221113	2.5974	0.336337	3.37662	0.436287	7.27273	0.566615	13.2468	0.946217	10.3896
0.0065945	-3.11688	0.0065945	-3.11688	0.0102596	2.33766	0.0545815	3.37662	0.111761	0.519481	0.221331	5.97403	0.336337	12.4675	0.436489	-1.2987	0.566927	14.026	0.954535	15.5844
0.00659654	-1.81818	0.00659654	-1.81818	0.0102642	1.03896	0.0545867	-3.11688	0.111793	2.33766	0.2214	7.27273	0.336836	10.6494	0.437632	13.5065	0.567513	4.15584	0.954862	14.5455
0.0065968	4.15584	0.0065968	4.15584	0.0102658	-2.5974	0.0546209	0.519481	0.111811	4.67532	0.221584	6.75325	0.337305	5.1948	0.437716	14.026	0.567532	14.026	0.955469	12.4675
0.00660358	2.85714	0.00660358	2.85714	0.0102699	-3.11688	0.0548605	1.03896	0.111976	4.93506	0.221779	7.53247	0.337552	4.41559	0.438238	6.23377	0.568427	1.2987	0.955597	7.01299
0.00660573	-4.15584	0.00660573	-4.15584	0.0102701	-1.81818	0.0548634	2.33766	0.112038	7.27273	0.221844	8.05195	0.337839	11.1688	0.438844	8.57143	0.568456	10.6494	0.956032	16.1039
0.0066067	3.8961	0.0066067	3.8961	0.0102719	4.15584	0.0549186	0.779221	0.112048	5.97403	0.221929	6.23377	0.338055	11.1688	0.438936	5.97403	0.56946	17.1429	0.958274	1.03896
0.00660984	0.779221	0.00660984	0.779221	0.0102727	-4.41559	0.0549371	4.67532	0.112247	3.63636	0.221969	7.79221	0.338056	8.83117	0.439362	11.1688	0.569848	10.9091	0.95852	9.61039
0.0066277	2.07792	0.0066277	2.07792	0.0102741	0.779221	0.0549647	-1.03896	0.112248	7.79221	0.222167	2.5974	0.338376	9.87013	0.439723	9.35065	0.570703	14.5455	0.964104	7.79221
0.0066452	2.5974	0.0066452	2.5974	0.0102743	0.25974	0.0550432	0	0.112407	2.33766	0.222244	3.37662	0.338517	11.1688	0.440303	9.09091	0.574894	8.05195	0.971859	13.7662
0.00665027	-0.25974	0.00665027	-0.25974	0.0102774	2.85714	0.0550628	2.5974	0.112577	0.25974	0.222276	6.23377	0.338636	14.2857	0.441007	12.4675	0.575101	-0.519481	0.975696	12.987
0.00666099	-1.03896	0.00666099	-1.03896	0.0102779	0.519481	0.0551341	1.2987	0.112789	3.37662	0.222316	9.35065	0.338791	5.97403	0.441027	10.1299	0.575256	15.5844	0.977958	15.0649
0.00666289	1.2987	0.00666289	1.2987	0.0102796	-2.07792	0.0551579	1.81818	0.112805	8.31169	0.223007	6.49351	0.338959	1.55844	0.441214	13.5065	0.57529	14.8052	0.978035	15.3247
0.00666353	0	0.00666353	0	0.0102945	3.37662	0.0551781	1.55844	0.113055	2.33766	0.223011	5.45455	0.33912	3.37662	0.441568	3.11688	0.576817	8.57143	0.978131	11.9481
0.00666856	-4.15584	0.00666856	-4.15584	0.0102964	1.2987	0.0552019	3.37662	0.113411	4.93506	0.223269	7.53247	0.339248	7.79221	0.441682	9.35065	0.577003	14.5455	0.978618	14.5455
0.00668212	2.07792	0.00668212	2.07792	0.0102997	1.55844	0.0553423	0.519481	0.113419	4.15584	0.223446	8.05195	0.339673	6.49351	0.441888	3.8961	0.577217	12.2078	0.980007	10.9091
0.00668232	4.41559	0.00668232	4.41559	0.0102998	-0.519481	0.0554177	2.85714	0.113504	4.41559	0.223872	9.35065	0.339713	12.987	0.441926	11.1688	0.578396	15.0649	0.983001	4.93506
0.00669407	3.11688	0.00669407	3.11688	0.0103012	0	0.0554697	1.03896	0.113812	5.71429	0.224198	5.97403	0.339784	2.5974	0.441956	6.49351	0.578822	9.87013	0.984534	13.7662
0.00670959	3.63636	0.00670959	3.63636	0.0103035	0.779221	0.0554742	4.41559	0.114131	3.8961	0.224259	-1.81818	0.339992	9.35065	0.44264	10.9091	0.579213	3.8961	0.985339	13.5065
0.00672167	2.07792	0.00672167	2.07792	0.0103036	-1.03896	0.0555983	-3.8961	0.114172	4.15584	0.224605	3.63636	0.340143	9.09091	0.443698	10.9091	0.579297	15.3247	0.986085	12.7273
0.00672204	3.11688	0.00672204	3.11688	0.0103133	-1.55844	0.055626	1.55844	0.114193	5.71429	0.225622	4.41559	0.340668	2.5974	0.444124	11.9481	0.579321	12.7273	0.993082	14.8052
0.00674396	1.81818	0.00674396	1.81818	0.0103166	-1.03896	0.0556359	3.8961	0.114373	3.11688	0.225788	11.9481	0.340792	1.81818	0.444313	10.3896	0.58052	10.1299	0.994029	14.8052
0.00677352	4.67532	0.00677352	4.67532	0.0103204	2.5974	0.0557175	2.85714	0.114428	6.23377	0.225912	4.15584	0.341241	4.67532	0.444551	10.1299	0.580555	10.9091	0.996629	11.6883
0.00678636	0.779221	0.00678636	0.779221	0.0103207	3.8961	0.0557865	-1.03896	0.11465	4.41559	0.225917	6.23377	0.342106	2.85714	0.445808		0.584495	12.987	0.996842	14.8052
0.0067936	2.33766	0.0067936	2.33766	0.0103234	-4.67532	0.0558044	3.37662	0.114737	4.93506	0.225984	4.93506	0.342954	7.79221	0.445883	6.75325	0.585382	10.9091	0.99918	14.8052
0.0068125	0.779221	0.0068125	0.779221	0.0103247	3.11688	0.0558242	-2.5974	0.11502	5.1948	0.226257	-0.519481	0.343093	11.1688	0.445961	10.3896	0.58568	14.5455	0.999546	16.3636
0.00681979	2.07792	0.00681979	2.07792	0.010331	-3.11688	0.055827	1.2987	0.115041	4.41559	0.226372	8.31169	0.343825	5.71429	0.446211	4.93506	0.585688	6.49351
0.0068199	-0.25974	0.0068199	-0.25974	0.0103312	0.25974	0.0558303	0.519481	0.115147	0	0.226382	3.8961	0.344132	12.2078	0.446363	11.1688	0.586331	10.1299
0.00683274	-2.5974	0.00683274	-2.5974	0.0103332	-0.25974	0.0559505	2.07792	0.115159	9.35065	0.226475	5.97403	0.344914	4.67532	0.447335	4.93506	0.586541	11.6883
0.00683327	2.85714	0.00683327	2.85714	0.0103368	1.2987	0.0559694	0.25974	0.115423	0.779221	0.226485	3.37662	0.344993	11.1688	0.447342	10.6494	0.587809	2.85714
0.00683371	-1.2987	0.00683371	-1.2987	0.0103375	1.03896	0.0560188	2.33766	0.115444	4.67532	0.226996	8.83117	0.345153	4.67532	0.44761	10.3896	0.588155	5.97403
0.0068403	2.33766	0.0068403	2.33766	0.0103491	-2.33766	0.0560211	3.11688	0.115752	1.03896	0.227146	12.4675	0.345472	13.7662	0.448762	8.31169	0.58874	12.2078
0.006856	-1.55844	0.006856	-1.55844	0.0103495	-0.779221	0.056023	6.23377	0.115833	7.79221	0.227247	4.41559	0.345771	4.67532	0.448881	9.61039	0.589295	14.5455
0.00686695	0.519481	0.00686695	0.519481	0.0103499	0.779221	0.0560594	1.2987	0.115918	6.23377	0.227302	6.23377	0.346323	7.27273	0.448907	7.79221	0.589486	15.3247
0.0068712	0.519481	0.0068712	0.519481	0.0103504	5.1948	0.0561795	1.81818	0.116133	6.23377	0.22767	6.75325	0.346412	12.4675	0.449042	7.01299	0.589532	9.35065
0.00687359	1.03896	0.00687359	1.03896	0.0103507	-0.519481	0.0563023	-1.2987	0.116201	5.97403	0.227825	6.49351	0.346517	12.2078	0.449453	8.31169	0.590789	10.1299
0.00687747	5.1948	0.00687747	5.1948	0.010353	2.5974	0.0563668	8.83117	0.116322	8.57143	0.227998	8.05195	0.346645	13.7662	0.450029	8.05195	0.591264	9.87013
0.00687839	0	0.00687839	0	0.0103533	-1.03896	0.0563923	4.15584	0.116412	6.49351	0.228084	5.1948	0.346671	7.01299	0.450145	8.31169	0.592316	16.3636
0.00687978	-3.37662	0.00687978	-3.37662	0.0103546	3.63636	0.0563948	-2.33766	0.116776	7.01299	0.228314	6.23377	0.347282	10.9091	0.45032	10.1299	0.593755	13.7662
0.00688346	-0.779221	0.00688346	-0.779221	0.0103549	1.55844	0.0564747	3.37662	0.116991	5.1948	0.228326	7.79221	0.347361	12.7273	0.450771	9.09091	0.594437	11.4286
0.0069344	0.25974	0.0069344	0.25974	0.0103568	0.25974	0.0564892	2.07792	0.116996	3.37662	0.228727	6.49351	0.348172	7.53247	0.450848	14.5455	0.595831	9.35065
0.00693762	3.37662	0.00693762	3.37662	0.0103616	1.55844	0.0564932	3.37662	0.117259	1.2987	0.229271	7.01299	0.348726	12.987	0.450914	9.09091	0.596691	13.2468
0.00693774	-4.67532	0.00693774	-4.67532	0.0103632	-1.2987	0.056509	1.2987	0.11756	4.41559	0.229449	9.09091	0.348849	9.87013	0.451157	11.1688	0.596747	11.9481
0.00694223	0.25974	0.00694223	0.25974	0.0103649	4.67532	0.0565141	2.85714	0.11764	2.07792	0.229573	0.519481	0.349087	12.7273	0.45121	10.9091	0.597502	10.6494
0.0069461	4.15584	0.0069461	4.15584	0.0103652	2.85714	0.0565505	1.2987	0.117693	11.1688	0.229753	3.63636	0.349147	9.87013	0.451672	8.83117	0.599557	10.6494
0.00697317	-1.81818	0.00697317	-1.81818	0.010366	0.25974	0.0566054	1.81818	0.117775	2.07792	0.229924	7.01299	0.349774	12.4675	0.451737	9.87013	0.599709	10.3896
0.00698407	-4.67532	0.00698407	-4.67532	0.010381	-2.07792	0.0566151	-0.25974	0.11778	3.8961	0.230488	1.81818	0.349899	4.41559	0.452099	16.3636	0.600056	9.09091
0.00698719	1.03896	0.00698719	1.03896	0.0103814	2.85714	0.0566419	3.63636	0.117828	4.15584	0.230805	4.93506	0.350041	5.71429	0.452474	11.4286	0.600422	12.7273
0.00700121	-3.8961	0.00700121	-3.8961	0.0103826	-1.81818	0.0567212	0.779221	0.117854	-2.07792	0.231007	2.33766	0.350054	1.03896	0.452703	13.2468	0.600525	5.1948
0.00700451	0.519481	0.00700451	0.519481	0.0103831	-2.33766	0.0567514	4.93506	0.117954	5.97403	0.231923	5.45455	0.35007	9.09091	0.452992	3.63636	0.600839	11.4286
0.00700691	5.71429	0.00700691	5.71429	0.0103835	-0.519481	0.0567794	0.779221	0.117989	2.85714	0.231934	9.09091	0.350156		0.453382	11.1688	0.600921	5.1948
0.00702861	0.779221	0.00702861	0.779221	0.010384	-1.03896	0.0567799	1.2987	0.118021	4.93506	0.232004	0.779221	0.350379	13.5065	0.454183	10.1299	0.602374	15.0649
0.00704683	0.25974	0.00704683	0.25974	0.0103933	-4.67532	0.0567915	1.81818	0.118043	-1.2987	0.232196	6.23377	0.35063	4.93506	0.455585	11.6883	0.603268	6.23377
0.00705741	1.03896	0.00705741	1.03896	0.0103948	2.07792	0.0568674	2.07792	0.118063	5.71429	0.232256	9.61039	0.350863	8.57143	0.456074	4.93506	0.603374	12.4675
0.00706108	-0.779221	0.00706108	-0.779221	0.0103962	1.55844	0.0569349	1.55844	0.118154	3.63636	0.233444	7.53247	0.350876	10.6494	0.456299	13.7662	0.604825	12.7273
0.0070615	-3.8961	0.0070615	-3.8961	0.0103965	1.55844	0.0569503	-4.67532	0.118341	5.1948	0.23394	6.49351	0.350947	11.4286	0.456654	7.53247	0.605417	10.6494
0.00706357	0.519481	0.00706357	0.519481	0.0103995	1.81818	0.0570002	2.07792	0.118369	2.5974	0.234262	7.27273	0.350955	11.1688	0.45722	11.1688	0.605864	12.2078
0.0070959	7.27273	0.0070959	7.27273	0.0104017	-1.81818	0.057009	1.81818	0.119169	2.85714	0.234516	7.01299	0.351102	12.2078	0.458584	10.6494	0.60637	14.5455
0.00710534	3.11688	0.00710534	3.11688	0.0104024	-1.03896	0.0570125	2.85714	0.119194	3.11688	0.234565	6.23377	0.351447	8.57143	0.459274	11.9481	0.60662	16.3636
0.0071157	-0.779221	0.0071157	-0.779221	0.0104041	1.2987	0.057022	1.55844	0.119252	1.2987	0.234589	6.23377	0.351555	10.3896	0.459994	8.57143	0.607109	17.1429
0.00712915	1.55844	0.00712915	1.55844	0.0104048	-0.519481	0.0570226	0.779221	0.119319	0	0.234724	5.97403	0.351569	7.27273	0.459994	5.97403	0.608314	6.75325
0.00713828	1.03896	0.00713828	1.03896	0.0104064	-1.03896	0.0570503	-1.2987	0.11941	3.63636	0.234827	3.11688	0.351937	5.1948	0.460739	9.35065	0.611458	13.2468
0.00714305	1.03896	0.00714305	1.03896	0.0104074	4.15584	0.0571315	6.49351	0.119426	3.8961	0.234893	5.45455	0.352018	14.5455	0.461196	3.11688	0.611739	13.7662
0.00714581	0.25974	0.00714581	0.25974	0.0104079	-2.07792	0.0571806	2.07792	0.119567	4.41559	0.234989	7.27273	0.352262	2.85714	0.461446	13.7662	0.612264
0.00715253	-4.41559	0.00715253	-4.41559	0.0104128	-2.85714	0.0572464	2.5974	0.119769	7.53247	0.235037	2.07792	0.352331	13.2468	0.461855	13.7662	0.612496	3.11688
0.00717396	-2.5974	0.00717396	-2.5974	0.0104153	1.2987	0.0572752	2.5974	0.119885	2.85714	0.235136	6.49351	0.352523	8.05195	0.462327	3.37662	0.61251	13.7662
0.00718424	-2.07792	0.00718424	-2.07792	0.0104153	-1.03896	0.057289	3.11688	0.119945	5.45455	0.235298	8.57143	0.35339	9.09091	0.463128	14.026	0.613058	10.9091
0.00720479	2.33766	0.00720479	2.33766	0.010417	0.519481	0.0573171	0.25974	0.120495	1.55844	0.235377	7.79221	0.354351	1.03896	0.463334	5.71429	0.613735	11.1688
0.00720494	1.03896	0.00720494	1.03896	0.0104183	4.67532	0.0573483	3.11688	0.120594	4.41559	0.235523	12.7273	0.354371	8.31169	0.463485	9.87013	0.614968	13.2468
0.00721103	3.63636	0.00721103	3.63636	0.0104184	2.85714	0.0574027	-6.23377	0.121025	4.41559	0.235656	7.01299	0.354421	1.81818	0.463836	8.83117	0.615268	14.026
0.0072204	1.55844	0.0072204	1.55844	0.0104192	0	0.0574241	1.55844	0.121082	2.07792	0.236121	3.8961	0.354834	14.8052	0.463912	4.41559	0.615351	16.1039
0.00722866	-1.81818	0.00722866	-1.81818	0.0104204	-2.33766	0.0574651	-0.519481	0.121093	2.33766	0.236498	6.49351	0.354944	6.49351	0.464023	15.3247	0.615659	6.23377
0.00723465	-0.519481	0.00723465	-0.519481	0.010421	0.25974	0.0574896	-1.2987	0.121102	-1.2987	0.236597	5.71429	0.355033	4.67532	0.464199	5.1948	0.615793	3.63636
0.00723984	4.41559	0.00723984	4.41559	0.0104212	-2.5974	0.0575233	2.5974	0.12111	4.41559	0.236817	4.41559	0.355122	10.3896	0.464315	14.8052	0.615874	15.5844
0.00726114	2.07792	0.00726114	2.07792	0.0104267	-3.11688	0.0575396	-1.03896	0.121294	8.05195	0.237267	10.9091	0.355865	9.87013	0.464317	13.5065	0.615991	13.5065
0.0072655	0.25974	0.0072655	0.25974	0.0104328	-3.8961	0.0575528	6.49351	0.121295	1.2987	0.237318	6.23377	0.355951	9.35065	0.465124	5.71429	0.616107	13.7662
0.00726554	-0.519481	0.00726554	-0.519481	0.0104355	1.2987	0.0575921	2.33766	0.121336	6.75325	0.237496	9.61039	0.355951	4.15584	0.465212	15.0649	0.616366	3.37662
0.0072656	-3.11688	0.0072656	-3.11688	0.0104359	1.55844	0.0575985	1.55844	0.121342	5.45455	0.237615	8.83117	0.355963	9.09091	0.465216	14.5455	0.616958	13.5065
0.00730346	-2.07792	0.00730346	-2.07792	0.0104373	3.37662	0.0576266	1.2987	0.121406	3.63636	0.237947	9.87013	0.356255	8.83117	0.46668	11.6883	0.618253	10.6494
0.00732442	0.779221	0.00732442	0.779221	0.0104373	-1.2987	0.0576529	0.779221	0.121468	3.11688	0.238562	6.23377	0.356485	4.41559	0.466748	-0.779221	0.618282	16.6234
0.00732531	1.81818	0.00732531	1.81818	0.0104382	-3.63636	0.0576557	-3.11688	0.121596	6.49351	0.238627	5.45455	0.356884	3.63636	0.467031	9.87013	0.618522	16.6234
0.00732874	-3.63636	0.00732874	-3.63636	0.0104407	2.07792	0.0576699	6.75325	0.121771	6.75325	0.238872	7.01299	0.357954	10.6494	0.467692	14.2857	0.618558	16.3636
0.00734073	-0.519481	0.00734073	-0.519481	0.0104432	-4.41559	0.0576882	-0.25974	0.12207	2.33766	0.239138	10.1299	0.357954	9.87013	0.46775	3.63636	0.620824	14.8052
0.0073463	-4.41559	0.0073463	-4.41559	0.0104464	0.519481	0.0576923	1.55844	0.122163	5.1948	0.239367	8.31169	0.358043	9.09091	0.467831	6.75325	0.621367	12.987
0.00734928	-3.8961	0.00734928	-3.8961	0.0104471	-2.85714	0.0577143	5.1948	0.122299	1.81818	0.239418	10.6494	0.358335	5.97403	0.468184	9.87013	0.622333	13.7662
0.0073523	-4.15584	0.0073523	-4.15584	0.010449	-1.81818	0.0579045	1.03896	0.122383	2.5974	0.239816	7.53247	0.358345	8.83117	0.468624	8.31169	0.622579	7.27273
0.00735294	-2.5974	0.00735294	-2.5974	0.0104555	-0.779221	0.0579354	1.2987	0.122423	4.41559	0.239894	4.93506	0.358475	5.45455	0.469465	6.75325	0.622716	12.2078
0.00735373	2.33766	0.00735373	2.33766	0.0104563	3.37662	0.0580207	5.1948	0.122583	4.93506	0.240452	10.6494	0.358854	7.01299	0.469761	10.1299	0.623057	17.4026
0.00735419	2.33766	0.00735419	2.33766	0.0104589	0.25974	0.0580464	1.55844	0.122784	6.75325	0.240587	8.05195	0.359162	1.2987	0.47036	9.61039	0.623885	5.71429
0.00737405	0.519481	0.00737405	0.519481	0.0104591	-1.81818	0.0580978	0.779221	0.122962	5.45455	0.241991	-0.519481	0.359285	5.1948	0.472793	11.6883	0.6253	15.5844
0.00737534	3.63636	0.00737534	3.63636	0.0104593	-1.2987	0.0581299	3.63636	0.123195	2.85714	0.242228	3.37662	0.359571	0	0.472874	11.1688	0.625556	1.55844
0.00737855	0.519481	0.00737855	0.519481	0.0104601	1.55844	0.0581536	1.55844	0.123228	5.71429	0.242376	5.97403	0.35961	11.4286	0.47346	13.5065	0.625717	13.5065
0.00739543	0.779221	0.00739543	0.779221	0.0104603	0.519481	0.0581545	3.8961	0.123251	5.97403	0.243324	8.31169	0.360424	11.9481	0.473538	4.67532	0.625718	10.6494
0.00740852	0	0.00740852	0	0.0104627	0.779221	0.0581667	-1.2987	0.123316	4.93506	0.243377	10.9091	0.361312	7.27273	0.474838	11.4286	0.625888	6.23377
0.00740859	3.11688	0.00740859	3.11688	0.0104722	-2.07792	0.0581913	3.37662	0.123362	6.23377	0.243566	12.7273	0.361407	9.09091	0.475083	10.6494	0.627489	17.4026
0.00742923	2.07792	0.00742923	2.07792	0.010474	1.2987	0.058208	2.5974	0.123672	5.45455	0.243691	9.87013	0.361429	7.53247	0.475874	9.09091	0.627844	12.987
0.00744632	4.15584	0.00744632	4.15584	0.0104766	0.779221	0.0582171	1.03896	0.12406	2.85714	0.24432	5.45455	0.362022	10.9091	0.476126	12.987	0.628542	4.41559
0.0074465	3.11688	0.0074465	3.11688	0.0104778	4.41559	0.0582535	1.03896	0.124146	2.5974	0.244408	9.35065	0.362062	7.01299	0.476439	12.2078	0.628719	17.1429
0.00745151	0	0.00745151	0	0.010487	-1.03896	0.0583202	5.97403	0.124233	-9.09091	0.244612	8.31169	0.362175	2.85714	0.476672	12.987	0.629443	8.57143
0.00745696	-1.81818	0.00745696	-1.81818	0.0104896	3.37662	0.0584906	4.15584	0.124314	2.07792	0.244621	1.2987	0.362181	5.97403	0.477907	12.7273	0.630117	12.7273
0.00746291	4.41559	0.00746291	4.41559	0.0104901	-1.81818	0.0585993	4.41559	0.124327	2.33766	0.244753	7.27273	0.362253	9.87013	0.47901	6.75325	0.630839	15.3247
0.00746317	1.55844	0.00746317	1.55844	0.010491	-1.55844	0.0588473	0	0.124407	3.63636	0.24508	8.05195	0.362675	7.79221	0.479842	12.2078	0.630899	11.1688
0.0074672	0.519481	0.0074672	0.519481	0.0104948	0	0.0588619	-1.81818	0.124417	-3.11688	0.245119		0.362789	5.97403	0.480095	7.53247	0.630918	1.81818
0.00751232	-2.33766	0.00751232	-2.33766	0.0104951	0.25974	0.0588764	0.25974	0.124445	0.25974	0.245574	2.07792	0.36374	0.779221	0.480216	15.8442	0.632349	15.5844
0.00751741	-0.779221	0.00751741	-0.779221	0.0105077	-0.25974	0.0588849	-0.519481	0.124446	4.93506	0.245673	7.01299	0.36386	13.7662	0.480813	12.2078	0.6326	14.026
0.00751818	-4.41559	0.00751818	-4.41559	0.0105139	5.71429	0.0589059	2.07792	0.124469	-0.25974	0.245977	7.27273	0.363885	9.61039	0.48084	11.1688	0.633884	14.2857
0.00754462	1.03896	0.00754462	1.03896	0.0105159	2.5974	0.0589236	3.63636	0.124506	7.53247	0.246096	6.49351	0.364082	11.9481	0.481523	4.41559	0.63436	6.23377
0.00754868	1.03896	0.00754868	1.03896	0.0105164	1.03896	0.0589481	4.15584	0.12461	1.55844	0.246422	11.1688	0.364362	13.5065	0.482092	10.1299	0.634681	9.61039
0.0075593	-3.8961	0.0075593	-3.8961	0.0105168	0.519481	0.0590014	2.33766	0.124839	4.93506	0.246474	8.57143	0.364672	7.79221	0.482179	12.2078	0.635283	15.0649
0.00756522	1.2987	0.00756522	1.2987	0.0105186	1.55844	0.0592265	3.8961	0.124945	3.63636	0.246669	7.27273	0.364806	6.23377	0.482441	16.1039	0.635679	11.4286
0.00757469	-2.07792	0.00757469	-2.07792	0.0105234	3.11688	0.0592334	2.5974	0.124982	4.15584	0.246755	1.03896	0.364941	5.71429	0.482697	14.8052	0.636956	4.67532
0.00759075	-3.8961	0.00759075	-3.8961	0.0105269	3.11688	0.0592858	-4.41559	0.125163	-0.519481	0.246836	9.09091	0.365048	4.41559	0.482955	8.31169	0.637	8.05195
0.00759912	0	0.00759912	0	0.0105305	-3.63636	0.0593419	1.55844	0.125475	4.15584	0.246857	1.55844	0.36594	0.519481	0.483197	15.0649	0.63719	15.3247
0.00760244	-0.25974	0.00760244	-0.25974	0.0105318	2.07792	0.0593836	5.1948	0.125547	1.2987	0.247217	7.79221	0.366268	12.4675	0.483891	7.53247	0.637709	11.9481
0.00760862	-2.07792	0.00760862	-2.07792	0.0105377	-0.779221	0.0595018	-5.97403	0.125563	0	0.247399	11.1688	0.366732	7.01299	0.484278	5.45455	0.639957	16.3636
0.00761162	-1.81818	0.00761162	-1.81818	0.0105389	1.2987	0.0595217	0.779221	0.125782	5.97403	0.247824	-1.2987	0.366983	10.6494	0.484336	2.07792	0.640257	15.8442
0.00761999	-2.07792	0.00761999	-2.07792	0.0105418	1.2987	0.0596005	3.11688	0.125838	-1.81818	0.248414	5.97403	0.367871	8.83117	0.484547	3.11688	0.642319	12.4675
0.00763063	4.15584	0.00763063	4.15584	0.0105441	3.63636	0.0596199	1.2987	0.125996	5.97403	0.24852	-0.519481	0.368864	11.4286	0.484683	9.35065	0.643727	7.53247
0.00763624	-1.81818	0.00763624	-1.81818	0.0105453	-0.779221	0.0597282	3.63636	0.126048	8.57143	0.248758	1.81818	0.368924	2.07792	0.485426	9.87013	0.644963	11.4286
0.00764107	1.2987	0.00764107	1.2987	0.0105476	1.03896	0.0598958	0.25974	0.126184	6.49351	0.248772	6.75325	0.36904	10.3896	0.485898	13.2468	0.646478	15.0649
0.00764583	2.33766	0.00764583	2.33766	0.0105481	1.03896	0.0600752	4.67532	0.126418	0.779221	0.248919	4.41559	0.36956	12.987	0.486179	16.1039	0.647405	7.53247
0.00764665	1.55844	0.00764665	1.55844	0.0105486	2.07792	0.060099	2.07792	0.126602	4.67532	0.249062	1.2987	0.369748	10.3896	0.486889	10.6494	0.647893	10.9091
0.00765628	-2.5974	0.00765628	-2.5974	0.0105493	0	0.0601113	3.37662	0.126692	9.09091	0.249091	5.1948	0.370025	13.2468	0.487416	13.2468	0.648254	12.4675
0.00766758	-6.23377	0.00766758	-6.23377	0.0105518	0.519481	0.0601289	1.03896	0.12737	2.07792	0.24911	3.8961	0.370057	11.1688	0.487525	8.31169	0.648484	14.5455
0.00767445	-5.45455	0.00767445	-5.45455	0.0105525	-4.15584	0.0601352	2.5974	0.127647	8.31169	0.249271	4.41559	0.370383	9.35065	0.487645	11.6883	0.650212	11.1688
0.00767808	-2.07792	0.00767808	-2.07792	0.0105525	-1.81818	0.06017	-0.25974	0.127754	4.15584	0.250136	10.1299	0.370445	4.93506	0.488554	14.5455	0.651218	17.1429
0.00768626	-0.519481	0.00768626	-0.519481	0.0105565	-2.85714	0.0601818	4.93506	0.127803	3.63636	0.250934	-0.779221	0.370493	8.83117	0.489666	13.7662	0.653039	11.6883
0.00769344	-8.57143	0.00769344	-8.57143	0.010557	2.07792	0.0601834	3.8961	0.128	1.81818	0.251336	5.45455	0.370794	10.6494	0.491103	11.4286	0.653265	-1.2987
0.0077066	2.85714	0.0077066	2.85714	0.0105603	2.5974	0.0602806	0.779221	0.128102	1.03896	0.25144	11.6883	0.370914	12.2078	0.491285	10.3896	0.653446	7.79221
0.00771771	-1.55844	0.00771771	-1.55844	0.0105603	0.25974	0.0603296	4.15584	0.128418	7.79221	0.251455	3.8961	0.37109	8.57143	0.491711	3.37662	0.654179	11.9481
0.00773086	2.85714	0.00773086	2.85714	0.0105634	-1.81818	0.060347	2.33766	0.128453	4.41559	0.252046	10.3896	0.37116	6.23377	0.493266	13.2468	0.654506	12.2078
0.00773258	-3.8961	0.00773258	-3.8961	0.0105649	-3.37662	0.0604214	5.97403	0.128528	-2.07792	0.252171	7.79221	0.371643	6.49351	0.493302	2.85714	0.655254	7.53247
0.00773563	1.55844	0.00773563	1.55844	0.0105658	4.93506	0.0604427	4.67532	0.12864	7.27273	0.252192	3.37662	0.37188	6.49351	0.494642	12.987	0.656173	16.1039
0.00773858	5.97403	0.00773858	5.97403	0.0105671	3.63636	0.0605232	1.03896	0.128852	8.31169	0.252386	6.49351	0.371901	7.79221	0.494741	11.9481	0.656605	10.3896
0.0077397	3.11688	0.0077397	3.11688	0.0105674	0.25974	0.0607354	0.25974	0.128979	5.1948	0.252565	3.8961	0.372607	2.85714	0.49582	15.5844	0.659472	15.8442
0.00774217	2.07792	0.00774217	2.07792	0.0105692	-0.25974	0.0609271	4.41559	0.129044	5.45455	0.253103	4.15584	0.372637	6.23377	0.496343	12.7273	0.65988	4.93506
0.00774918	2.85714	0.00774918	2.85714	0.0105714	-3.63636	0.0609575	2.5974	0.129267	4.67532	0.253122	11.9481	0.373626	7.27273	0.496423	1.2987	0.660056	11.4286
0.00777512	-1.55844	0.00777512	-1.55844	0.01058	-2.5974	0.0611634	1.81818	0.129351	2.85714	0.253128	10.6494	0.373941	12.2078	0.496599	4.93506	0.66024	15.8442
0.00777933	-0.25974	0.00777933	-0.25974	0.010582	0.779221	0.0611831	2.07792	0.129373	2.85714	0.253244	9.35065	0.373953	3.63636	0.496871	15.5844	0.660381	-1.03896
0.00777939	-1.81818	0.00777939	-1.81818	0.0105877	-4.41559	0.0612216	1.2987	0.129376	1.81818	0.253355	6.49351	0.374141	11.6883	0.497155	7.53247	0.660524	15.5844
0.00778639	-1.81818	0.00778639	-1.81818	0.0105901	1.55844	0.0612485	-1.03896	0.129377	10.3896	0.25337	7.01299	0.375431	7.79221	0.497943	8.83117	0.662471	14.5455
0.00779198	-1.81818	0.00779198	-1.81818	0.0105915	-0.25974	0.0613464	4.41559	0.129635	3.63636	0.25349	3.63636	0.375506	8.57143	0.498264	8.57143	0.663503	12.7273
0.0077943	-1.2987	0.0077943	-1.2987	0.0105916	-1.55844	0.0613742	2.5974	0.129685	2.33766	0.253585	5.71429	0.375655	10.1299	0.49847	6.23377	0.664536	16.6234
0.00779441	1.81818	0.00779441	1.81818	0.0105919	-0.25974	0.0614403	4.93506	0.129833	9.35065	0.253608	7.27273	0.376314	5.45455	0.498578	13.2468	0.664563	18.1818
0.0077969	2.5974	0.0077969	2.5974	0.0105934	2.85714	0.0614695	0.25974	0.129839	4.67532	0.254289	1.55844	0.37633	8.83117	0.498709	7.53247	0.664757	18.1818
0.00779898	-1.03896	0.00779898	-1.03896	0.0105955	3.11688	0.0616733	1.55844	0.129865	4.93506	0.254339	9.61039	0.376567	7.79221	0.498995	6.75325	0.665575	13.7662
0.00780036	7.01299	0.00780036	7.01299	0.0105973	3.8961	0.061753	3.11688	0.129961	7.27273	0.254394	8.83117	0.376879	13.2468	0.49917	11.6883	0.66572	14.5455
0.00780484	-1.2987	0.00780484	-1.2987	0.0106026	2.85714	0.0618659	2.33766	0.129986	0.519481	0.254468	11.1688	0.377064	8.57143	0.49952	6.75325	0.666102	10.9091
0.00780501	-2.5974	0.00780501	-2.5974	0.0106038	-4.15584	0.0619408	2.85714	0.130269	3.37662	0.255122	9.09091	0.377331	8.83117	0.499653	14.026	0.667804	16.8831
0.00780551	-1.55844	0.00780551	-1.55844	0.0106063	-6.49351	0.0619531	5.97403	0.130365	4.41559	0.255209	3.63636	0.377418	7.79221			0.667828	10.6494
0.00780669	0.779221	0.00780669	0.779221	0.010611	-3.63636	0.0620265	0.25974	0.130562	6.49351	0.255689	4.93506	0.378134	19.2208			0.667875	14.8052
0.00780968	3.63636	0.00780968	3.63636	0.0106111	4.93506	0.0621044	6.49351	0.1306	-0.519481	0.256094	9.61039	0.378399	2.33766			0.668216	13.7662
0.00781744	-0.519481	0.00781744	-0.519481	0.0106116	3.8961	0.0622367	2.5974	0.130813	4.15584	0.256337	10.1299	0.378447	11.6883			0.668888	12.2078
0.00781771	-1.2987	0.00781771	-1.2987	0.0106117	1.55844	0.0623061	4.93506	0.131023	2.5974	0.256531	4.93506	0.378555	7.79221			0.668923	12.987
0.007819	0.519481	0.007819	0.519481	0.0106133	2.5974	0.0623144	4.15584	0.131032	2.33766	0.256789	6.49351	0.378944	10.6494			0.671739	13.5065
0.00782575	-1.03896	0.00782575	-1.03896	0.0106148	2.5974	0.0623178	1.03896	0.131048	6.49351	0.257492	4.93506	0.379258	4.41559			0.672502	-1.03896
0.00783494	-1.55844	0.00783494	-1.55844	0.0106171	-0.779221	0.0623967	-7.79221	0.131112	3.11688	0.257605	5.45455	0.379779	5.45455			0.672681	3.63636
0.00783537	4.15584	0.00783537	4.15584	0.0106199	-0.25974	0.0624033	-3.37662	0.131338	10.9091	0.257782	4.67532	0.379893	5.97403			0.673037	11.4286
0.0078607	0.519481	0.0078607	0.519481	0.0106211	1.03896	0.0624881	7.53247	0.13135	6.75325	0.258327	7.01299	0.380023	7.27273			0.674074	10.3896
0.00786084	-1.2987	0.00786084	-1.2987	0.010625	-4.15584	0.0625048	0.779221	0.131661	7.53247	0.258328	3.11688	0.380335	7.53247			0.676154	11.9481
0.0078753	-2.07792	0.0078753	-2.07792	0.0106336	2.07792	0.0625192	5.71429	0.131884	0.779221	0.258329	9.35065	0.381919	5.97403			0.678761	1.55844
0.00788078	2.5974	0.00788078	2.5974	0.0106356	-0.779221	0.0626846	1.55844	0.131889	4.41559	0.258505	7.01299	0.382119	10.6494			0.680827	12.2078
0.00788191	-1.81818	0.00788191	-1.81818	0.010639	-3.37662	0.0628159	3.63636	0.13201	2.33766	0.258579	2.85714	0.382253	2.85714			0.681278	9.87013
0.00788648	2.33766	0.00788648	2.33766	0.0106418	1.03896	0.0628245	1.2987	0.132052	3.8961	0.258717	7.01299	0.382498	4.93506			0.682459	11.1688
0.00789932	3.37662	0.00789932	3.37662	0.0106421	-2.33766	0.0630288	6.75325	0.132161	4.93506	0.258819	3.11688	0.382608	9.35065			0.682724	14.5455
0.00791408	-1.03896	0.00791408	-1.03896	0.0106439	-0.25974	0.0633103	2.85714	0.132536	7.01299	0.258968	2.5974	0.382852	2.85714			0.683037	11.6883
0.00791516	-3.63636	0.00791516	-3.63636	0.010644	-0.779221	0.0633953	2.33766	0.132779	1.55844	0.259231	7.01299	0.382877	9.87013			0.684059	10.1299
0.00792116	5.1948	0.00792116	5.1948	0.0106467	-2.5974	0.0634208	7.53247	0.132795	10.1299	0.259616	8.31169	0.382974	10.9091			0.684648	12.7273
0.00792565	1.2987	0.00792565	1.2987	0.0106481	2.33766	0.0634282	0.519481	0.132965	3.63636	0.259847	9.35065	0.382986	11.9481			0.687039	15.5844
0.00792991	-5.97403	0.00792991	-5.97403	0.0106522	4.15584	0.0634866	3.37662	0.133007	7.27273	0.260013	9.09091	0.383171	11.6883			0.687573	4.93506
0.00793443	-1.2987	0.00793443	-1.2987	0.0106529	-2.5974	0.0635012	5.71429	0.133093	0.519481	0.260307	3.63636	0.384096	13.5065			0.689571	11.9481
0.00793497	2.85714	0.00793497	2.85714	0.0106541	-0.519481	0.063594	1.03896	0.133134	5.45455	0.260503	0.25974	0.385201	9.61039			0.690069	16.3636
0.00794241	-1.2987	0.00794241	-1.2987	0.0106558	-0.25974	0.0636429	-3.8961	0.133341	4.93506	0.260568	7.79221	0.385279	6.75325			0.693831	11.1688
0.00794852	1.2987	0.00794852	1.2987	0.0106585	2.5974	0.0636745	5.71429	0.133525	4.41559	0.260715	8.05195	0.385389	7.01299			0.694951	9.35065
0.00795275	0.25974	0.00795275	0.25974	0.0106659	-1.2987	0.0637163	6.75325	0.134148	6.49351	0.260888	8.83117	0.385512	12.2078			0.695133	3.8961
0.00795603	0.779221	0.00795603	0.779221	0.0106717	0.779221	0.0637685	6.75325	0.13416	3.63636	0.26117	3.11688	0.386312	7.27273			0.695588	9.35065
0.00795702	5.45455	0.00795702	5.45455	0.0106756	-0.779221	0.0637884	5.45455	0.134203	0	0.261639	4.93506	0.386566	14.2857			0.69565	12.987
0.00796432	-1.2987	0.00796432	-1.2987	0.0106802	-0.779221	0.0638392	7.27273	0.134223	1.81818	0.261831	1.81818	0.38704	10.6494			0.696236	15.0649
0.00797835	-1.03896	0.00797835	-1.03896	0.0106803	-0.25974	0.0639399	-6.49351	0.134247	1.55844	0.262625	10.6494	0.387532	6.23377			0.697875	9.87013
0.00797892	-0.779221	0.00797892	-0.779221	0.010682	0.25974	0.0640589	0.519481	0.134329	6.75325	0.262837	6.23377	0.387613	5.45455			0.697972	15.0649
0.00797909	2.33766	0.00797909	2.33766	0.0106856	0	0.0640677	4.41559	0.134385	5.71429	0.263229	5.71429	0.38803	11.6883			0.698859	10.3896
0.00797997	1.55844	0.00797997	1.55844	0.0106862	-2.07792	0.0642376	3.8961	0.134637	7.53247	0.263249	3.63636	0.388249	8.83117			0.698991	11.6883
0.00798148	1.2987	0.00798148	1.2987	0.010687	0.25974	0.0643116	-3.11688	0.134647	6.49351	0.263402	10.1299	0.388513	8.31169			0.699127	15.3247
0.00799584	1.81818	0.00799584	1.81818	0.0106899	0	0.0643598	2.33766	0.135348	2.07792	0.26355	8.83117	0.388757	6.75325			0.700046	9.35065
0.00799622	-2.07792	0.00799622	-2.07792	0.0106942	-7.01299	0.064389	1.81818	0.13539	4.41559	0.263582	2.5974	0.389146	12.2078			0.70059	5.45455
0.00799738	-2.33766	0.00799738	-2.33766	0.0106953	0	0.0644579	4.93506	0.13554	3.8961	0.264428	10.3896	0.389198	6.75325			0.700676	13.5065
0.00800028	-4.93506	0.00800028	-4.93506	0.0106974	2.07792	0.0644825	2.07792	0.135561	2.85714	0.264581	8.57143	0.389384	7.27273			0.70075	15.5844
0.00800577	-1.03896	0.00800577	-1.03896	0.0106991	4.41559	0.0645063	-1.81818	0.135739	5.71429	0.264696	8.31169	0.389751	2.5974			0.701096	13.2468
0.00800741	2.85714	0.00800741	2.85714	0.0107045	-0.25974	0.0645342	4.93506	0.13574	2.85714	0.264946	9.87013	0.389755	-3.8961			0.701415	1.2987
0.00801021	1.81818	0.00801021	1.81818	0.0107065	3.37662	0.0646073	1.55844	0.135947	9.61039	0.265155	3.11688	0.389879	8.83117			0.702174	0.519481
0.00801085	1.55844	0.00801085	1.55844	0.010707	1.03896	0.0646542	0.779221	0.135981	0.519481	0.265715	10.9091	0.390524	11.1688			0.702954	12.2078
0.00801195	-4.93506	0.00801195	-4.93506	0.0107126	-3.63636	0.064658	1.03896	0.136034	2.85714	0.26599	9.09091	0.391336	5.71429			0.704218	13.5065
0.00801593	1.03896	0.00801593	1.03896	0.0107134	1.03896	0.0646582	0.25974	0.136282	5.45455	0.266225	6.75325	0.39134	4.93506			0.706472	11.4286
0.00801627	0.25974	0.00801627	0.25974	0.0107175	2.85714	0.0647283	5.45455	0.136447	5.45455	0.266336	9.09091	0.391408	9.61039			0.706681	11.9481
0.00801804	-1.03896	0.00801804	-1.03896	0.0107217	2.85714	0.0647765	0.519481	0.136587	2.85714	0.26681	9.61039	0.391964	3.8961			0.708303	17.4026
0.00802955	4.93506	0.00802955	4.93506	0.0107243	3.11688	0.0648983	2.85714	0.136669	3.37662	0.2671	7.27273	0.392064	4.93506			0.708692	12.2078
0.00803747	1.03896	0.00803747	1.03896	0.0107247	-1.81818	0.0649347	-2.85714	0.137147	7.01299	0.267509	2.07792	0.392457	7.79221			0.709973	15.5844
0.00804296	4.67532	0.00804296	4.67532	0.0107268	0	0.0649796	3.11688	0.137364	5.1948	0.267796	10.3896	0.392489	6.75325			0.711739	9.87013
0.00805506	-0.519481	0.00805506	-0.519481	0.0107334	2.85714	0.0650444	2.85714	0.137582	2.07792	0.26822	6.23377	0.394096	16.6234			0.712183	7.27273
0.00806882	1.81818	0.00806882	1.81818	0.0107338	0	0.0650459	2.33766	0.13764	-0.519481	0.26911	9.61039	0.394403	11.1688			0.714328	4.41559
0.00807235	0.519481	0.00807235	0.519481	0.0107339	1.55844	0.0650777	-1.2987	0.137795	3.63636	0.269307	2.07792	0.394489	14.5455			0.714378	12.4675
0.00807342	0.25974	0.00807342	0.25974	0.0107392	-1.55844	0.0652953	1.2987	0.137832	4.41559	0.269413	0.25974	0.394533	10.1299			0.714539	15.8442
0.00807738	0.779221	0.00807738	0.779221	0.0107392	1.81818	0.0654375	2.85714	0.137877	5.97403	0.269815	1.03896	0.394581	4.67532			0.716355	10.6494
0.00807975	1.2987	0.00807975	1.2987	0.0107413	-1.2987	0.0655892	0.25974	0.137945	5.1948	0.269885	3.8961	0.394879	0			0.718274	11.1688
0.00808145	3.37662	0.00808145	3.37662	0.0107418	-2.33766	0.0657426	-0.25974	0.138125	2.07792	0.270447	5.71429	0.395168	10.6494			0.718386	13.7662
0.00808698	3.37662	0.00808698	3.37662	0.0107423	-1.03896	0.0658505	-2.85714	0.138291	4.15584	0.27114	5.45455	0.39528	8.57143			0.719196	11.1688
0.00809029	2.33766	0.00809029	2.33766	0.0107424	1.03896	0.0658691	-1.55844	0.138391	4.93506	0.271203	8.05195	0.395548	10.9091			0.71924	9.61039
0.00809729	-2.07792	0.00809729	-2.07792	0.0107427	-2.5974	0.0658714	0	0.138499	6.75325	0.271503	7.79221	0.395552	10.9091			0.720179	12.4675
0.00809997	1.2987	0.00809997	1.2987	0.0107433	0.519481	0.0659635	3.37662	0.138597	6.75325	0.271623	6.49351	0.395716	2.07792			0.720611	11.6883
0.0081	0	0.0081	0	0.0107445	0.519481	0.0661273	-1.2987	0.138621	-0.25974	0.271744	8.31169	0.397478	9.09091			0.721122	8.83117
0.00810059	-2.33766	0.00810059	-2.33766	0.0107482	-1.55844	0.0661408	-1.2987	0.138948	4.41559	0.272548	6.23377	0.397527	8.83117			0.722467	12.4675
0.00810642	2.5974	0.00810642	2.5974	0.0107501	2.33766	0.066161	9.87013	0.139266	0	0.272926	10.3896	0.398067	5.71429			0.723828	11.6883
0.00811076	1.55844	0.00811076	1.55844	0.0107524	0.779221	0.0665063	2.33766	0.139293	-0.779221	0.273116	8.05195	0.398597	12.4675			0.72408	12.7273
0.0081113	2.5974	0.0081113	2.5974	0.0107564	-1.03896	0.0665454	1.81818	0.139497	2.85714	0.273179	9.87013	0.398945	7.27273			0.724572	8.31169
0.00811323	-2.5974	0.00811323	-2.5974	0.0107567	-0.25974	0.0666298	0.519481	0.139546	2.07792	0.273481	7.01299	0.39924	7.79221			0.725408	12.987
0.00811631	2.5974	0.00811631	2.5974	0.0107569	1.81818	0.0667016	-0.779221	0.139826	4.15584	0.273608	5.45455	0.399492	0.779221			0.725504	9.61039
0.008131	1.81818	0.008131	1.81818	0.0107623	2.85714	0.0667875	5.45455	0.139841	0	0.274011	5.71429					0.726458	5.1948
0.00813162	3.11688	0.00813162	3.11688	0.0107639	-1.03896	0.0668725	1.81818	0.139876	4.67532	0.27465	8.83117					0.729164	13.5065
0.00814456	3.63636	0.00814456	3.63636	0.0107676	1.81818	0.0669179	2.33766	0.13995	4.41559	0.274819	3.63636					0.729575	9.87013
0.00814588	3.37662	0.00814588	3.37662	0.0107678	-1.2987	0.0670615	3.37662	0.140186	7.79221	0.275482	10.6494					0.729904	19.4805
0.00814785	-0.779221	0.00814785	-0.779221	0.0107688	1.2987	0.0670929	5.71429	0.140234	4.93506	0.2755	7.53247					0.730281	11.4286
0.00815572	-2.5974	0.00815572	-2.5974	0.0107699	1.55844	0.067161	-4.41559	0.140332	4.67532	0.275827	3.63636					0.730365	11.1688
0.00816745	4.41559	0.00816745	4.41559	0.0107719	-0.25974	0.0671887	1.81818	0.140379	3.8961	0.275938	6.75325					0.7306	5.71429
0.00816752	3.63636	0.00816752	3.63636	0.0107744	-4.15584	0.0672861	1.03896	0.140807	3.11688	0.276328	6.49351					0.730885	9.35065
0.00816915	-2.33766	0.00816915	-2.33766	0.0107757	-2.07792	0.067303	1.81818	0.140821	3.11688	0.276352	5.1948					0.731287	13.2468
0.00817989	-1.2987	0.00817989	-1.2987	0.0107776	1.2987	0.0673148	0.779221	0.140939	2.5974	0.276457	11.9481					0.733796	16.6234
0.00818048	-2.07792	0.00818048	-2.07792	0.0107786	0	0.0673386	3.8961	0.141102	0.25974	0.277257	7.01299					0.734398	12.7273
0.00819314	4.93506	0.00819314	4.93506	0.0107823	2.07792	0.0674599	2.33766	0.141254	4.93506	0.277349	9.61039					0.736963	6.49351
0.00819617	-0.779221	0.00819617	-0.779221	0.0107847	2.33766	0.0674669	2.07792	0.141267	8.57143	0.277401	8.31169					0.739354	14.8052
0.00819672	2.07792	0.00819672	2.07792	0.010788	-0.25974	0.0675238	2.07792	0.141729	7.01299	0.277479	3.63636					0.740266	13.7662
0.00820216	-2.85714	0.00820216	-2.85714	0.0107951	3.8961	0.0675957	0.779221	0.141792	0.25974	0.277591	-0.25974					0.740383	12.2078
0.00820487	2.33766	0.00820487	2.33766	0.010797	3.8961	0.0676701	3.37662	0.141837	6.23377	0.277625	8.83117					0.743588	15.0649
0.00821324	-2.33766	0.00821324	-2.33766	0.0107979	-5.45455	0.0678019	3.8961	0.14187	2.85714	0.277672	10.9091					0.745769	12.7273
0.00821733	0.779221	0.00821733	0.779221	0.0108	-0.519481	0.0678313	-0.519481	0.141931	4.67532	0.277949	7.53247					0.746531	0.519481
0.00822646	-0.779221	0.00822646	-0.779221	0.0108047	1.55844	0.0678973	2.85714	0.141985	5.71429	0.277989	5.97403					0.747262	15.0649
0.00822809	-1.81818	0.00822809	-1.81818	0.0108087	-4.15584	0.0679684	0	0.142072	7.79221	0.278477	8.83117
0.00822852	2.85714	0.00822852	2.85714	0.0108093	1.2987	0.0679866	2.33766	0.142107	3.8961	0.278692	8.57143
0.00822974	-0.25974	0.00822974	-0.25974	0.0108112	2.5974	0.0680956	1.55844	0.142248	4.67532	0.279096	8.57143
0.00823667	0.25974	0.00823667	0.25974	0.0108116	1.55844	0.0683374	4.15584	0.142382	4.93506	0.279204	3.63636
0.0082446	0.519481	0.0082446	0.519481	0.0108142	0.25974	0.0684073	1.2987	0.142394	4.67532	0.279512	8.83117
0.00825613	1.81818	0.00825613	1.81818	0.0108153	0.25974	0.0684522	3.11688	0.142464	6.23377	0.279588	6.75325
0.00826327	-2.07792	0.00826327	-2.07792	0.010816	3.63636	0.0685032	3.37662	0.1427	4.93506	0.279663	6.75325
0.00826392	-2.85714	0.00826392	-2.85714	0.0108162	0.25974	0.0686926	1.03896	0.142764	0.779221	0.279871	3.8961
0.00826964	-2.85714	0.00826964	-2.85714	0.0108193	1.81818	0.0687482	6.23377	0.143118	6.75325	0.280058	12.2078
0.00827164		0.00827164		0.0108194	1.81818	0.068802	2.5974	0.143345	1.03896	0.280067	8.05195
0.00827508	-2.33766	0.00827508	-2.33766	0.0108198	2.33766	0.0688031	2.85714	0.143442	6.75325	0.280642	8.57143
0.0082758	2.07792	0.0082758	2.07792	0.0108199	-3.63636	0.0688997	-2.85714	0.143487	8.31169	0.28066	8.83117
0.00827646	3.11688	0.00827646	3.11688	0.0108234	-2.5974	0.0690681	1.55844	0.143802	4.67532	0.280791	5.71429
0.00828206	0.519481	0.00828206	0.519481	0.0108279	1.2987	0.0690944	0.779221	0.143803	7.01299	0.280885	3.8961
0.00829202	1.03896	0.00829202	1.03896	0.0108301	3.37662	0.0692824	0.519481	0.143893	4.15584	0.280933	5.1948
0.00829319	2.33766	0.00829319	2.33766	0.010831	-0.25974	0.0693905	3.8961	0.144066	12.987	0.281176	-5.1948
0.0082932	0.519481	0.0082932	0.519481	0.0108322	-2.5974	0.0693906	7.27273	0.144074	4.41559	0.281715	8.83117
0.00829535	-0.519481	0.00829535	-0.519481	0.010835	-1.81818	0.0694415	2.33766	0.144119	4.15584	0.282128	7.53247
0.00829776	-2.5974	0.00829776	-2.5974	0.0108372	0.25974	0.0695223	-1.81818	0.144131	5.1948	0.282152	4.93506
0.00830276	1.2987	0.00830276	1.2987	0.0108429	3.37662	0.0695273	2.85714	0.144264	5.1948	0.282953	5.45455
0.00830553	-4.15584	0.00830553	-4.15584	0.0108436	0.25974	0.0696176	0	0.144366	7.01299	0.282968	6.75325
0.00830582	1.03896	0.00830582	1.03896	0.0108457	0.25974	0.0697838	2.85714	0.144442	5.1948	0.283199	8.83117
0.0083114	-2.07792	0.0083114	-2.07792	0.0108458	1.55844	0.0700187	5.1948	0.144451		0.283358	8.05195
0.00831158	1.55844	0.00831158	1.55844	0.010846	2.07792	0.0700449	6.23377	0.145158	8.83117	0.284099	12.987
0.0083136	-2.85714	0.0083136	-2.85714	0.010847	-4.41559	0.0702849	2.33766	0.145333	3.63636	0.284664	4.67532
0.00831507	0.519481	0.00831507	0.519481	0.0108473	1.2987	0.0703131	0	0.145445	-0.519481	0.284925	11.9481
0.00832429	2.5974	0.00832429	2.5974	0.0108482	3.37662	0.0704301	-1.03896	0.145951	3.37662	0.284954	9.35065
0.00833582	-0.779221	0.00833582	-0.779221	0.0108505	-0.519481	0.0705008	5.45455	0.146217	2.33766	0.285134	11.4286
0.00833632	-4.67532	0.00833632	-4.67532	0.0108518	-1.03896	0.070516	4.67532	0.146296	4.67532	0.285893	10.9091
0.00833688	0.779221	0.00833688	0.779221	0.010853	-0.779221	0.0705762	3.37662	0.146438	8.31169	0.2866	7.53247
0.00833752	-3.37662	0.00833752	-3.37662	0.0108558	-1.03896	0.0706611		0.146507	4.93506	0.286688	-0.779221
0.00833764	-2.85714	0.00833764	-2.85714	0.0108599	-0.25974	0.0707525	3.37662	0.146727	7.01299	0.286825	7.01299
0.0083442	3.11688	0.0083442	3.11688	0.0108606	0.25974	0.0708085	4.41559	0.146874	1.2987	0.288094	4.15584
0.00834469	0.779221	0.00834469	0.779221	0.0108625	-1.2987	0.070869	1.81818	0.147415	3.37662	0.28818	7.53247
0.00835737	-0.519481	0.00835737	-0.519481	0.0108669	1.81818	0.0708731	2.5974	0.147421	4.67532	0.288338	-1.81818
0.00837799	-1.03896	0.00837799	-1.03896	0.0108681	2.5974	0.0709663	6.49351	0.147787	5.71429	0.288374	10.3896
0.00837907	-1.03896	0.00837907	-1.03896	0.0108702	-0.519481	0.0710128	0.779221	0.147815	8.83117	0.289557	0.779221
0.00838433	-1.55844	0.00838433	-1.55844	0.0108733	-0.779221	0.0710217	2.33766	0.14785	6.49351	0.289631	6.75325
0.0083957	2.07792	0.0083957	2.07792	0.0108758	0	0.071058	6.49351	0.147873	4.15584	0.289851	9.87013
0.00839727	-3.11688	0.00839727	-3.11688	0.010891	2.07792	0.0711636	3.63636	0.147904	8.57143	0.290368	10.6494
0.00839949	-1.03896	0.00839949	-1.03896	0.0108932	-4.41559	0.0711995	2.07792	0.148014	6.75325	0.290455	9.61039
0.00840011	1.55844	0.00840011	1.55844	0.0108936	3.8961	0.0713231	3.37662	0.14816	3.37662	0.290941	4.15584
0.00840134	-0.519481	0.00840134	-0.519481	0.0108941	4.67532	0.0715226	8.31169	0.148401	5.97403	0.291318	6.75325
0.00840198	2.07792	0.00840198	2.07792	0.0108948	0.519481	0.0715408	3.63636	0.148792	2.85714	0.291429	8.57143
0.00840289	3.8961	0.00840289	3.8961	0.010902	2.07792	0.0716337	1.03896	0.14889	5.71429	0.291858	3.8961
0.00840527	0.25974	0.00840527	0.25974	0.0109057	-0.25974	0.0717406	-2.33766	0.149033	2.33766	0.292096	7.53247
0.00840883	3.11688	0.00840883	3.11688	0.0109063	-2.85714	0.0717524	1.55844	0.149063	7.27273	0.292372	12.2078
0.00842112	-1.55844	0.00842112	-1.55844	0.0109065	1.55844	0.071758	3.11688	0.149185	5.97403	0.292611	14.2857
0.00842484	-2.5974	0.00842484	-2.5974	0.0109067	-0.779221	0.0717638	4.15584	0.149376	6.49351	0.292719	4.93506
0.0084256	3.11688	0.0084256	3.11688	0.0109124	0.779221	0.0717788	0.779221	0.149387	4.15584	0.29272	4.41559
0.00843632	-1.81818	0.00843632	-1.81818	0.0109161	-3.37662	0.0718853	-2.85714	0.14941	7.79221	0.293395	7.01299
0.00843857	1.03896	0.00843857	1.03896	0.01092	-2.5974	0.0720155	-0.25974	0.149684	4.41559	0.293425	10.3896
0.00843979	1.81818	0.00843979	1.81818	0.0109222	2.5974	0.0720481	4.93506	0.149744	0.519481	0.293718	7.27273
0.00844211	4.93506	0.00844211	4.93506	0.0109223	0.25974	0.0720704	3.8961	0.149789	10.6494	0.293911	9.35065
0.00847964	-1.55844	0.00847964	-1.55844	0.0109237	3.37662	0.072134	1.2987	0.150068	10.9091	0.294067	7.53247
0.00848253	-4.41559	0.00848253	-4.41559	0.010925	1.81818	0.0721505	4.93506	0.150142	8.57143	0.294998	1.81818
0.00848384	-2.85714	0.00848384	-2.85714	0.0109252	-2.07792	0.0721882	0.25974	0.150245	-1.55844	0.295088	8.57143
0.00848575	-1.55844	0.00848575	-1.55844	0.0109264	0.25974	0.0722045	1.81818	0.150429	5.1948	0.295168	6.75325
0.00848646	2.85714	0.00848646	2.85714	0.0109272	1.55844	0.0723549	2.33766	0.150828	2.07792	0.29525	3.37662
0.00849418	-3.11688	0.00849418	-3.11688	0.0109279	3.11688	0.0724121	0	0.151212	2.85714	0.295262	13.2468
0.0084977	-0.519481	0.0084977	-0.519481	0.0109313	0.779221	0.0724681	3.11688	0.151445	2.5974	0.295591	10.6494
0.00850229	-3.37662	0.00850229	-3.37662	0.010933	1.55844	0.0724866	2.07792	0.151564	3.8961	0.295776	10.9091
0.00851934	3.63636	0.00851934	3.63636	0.0109371	-2.85714	0.0724886	5.97403	0.151596	4.41559	0.296084	7.27273
0.00852118	-1.81818	0.00852118	-1.81818	0.0109394	2.07792	0.0725125	2.85714	0.152215	6.75325	0.296419	8.83117
0.00852576	2.33766	0.00852576	2.33766	0.0109408	-5.71429	0.0725225	3.8961	0.152225	2.33766	0.296952	4.93506
0.00852692	1.55844	0.00852692	1.55844	0.0109438	-0.779221	0.0725728	4.67532	0.152283	3.63636	0.296986	7.53247
0.00852761	-0.25974	0.00852761	-0.25974	0.0109467	1.03896	0.0727251	0.779221	0.152424	7.27273	0.297207	9.35065
0.00852933	-0.519481	0.00852933	-0.519481	0.0109472	1.81818	0.0727696	3.37662	0.152725	2.07792	0.297706	4.67532
0.00852971	-1.55844	0.00852971	-1.55844	0.0109491	2.33766	0.0727806	-2.07792	0.152727	9.35065	0.298584	3.11688
0.00853961	-1.55844	0.00853961	-1.55844	0.0109506	0.779221	0.0728347	3.11688	0.152852	1.55844	0.298621	1.55844
0.00854082	-0.25974	0.00854082	-0.25974	0.0109518	-0.779221	0.0729002	4.67532	0.152966	5.45455	0.299279	7.79221
0.00854346	-1.03896	0.00854346	-1.03896	0.0109522	0.779221	0.0729077	3.37662	0.153124	6.49351	0.299511	3.8961
0.00854407	-4.93506	0.00854407	-4.93506	0.0109542	2.85714	0.0729731	5.71429	0.15317	1.2987
0.00854526	4.67532	0.00854526	4.67532	0.0109543	2.33766	0.0730145	0.519481	0.153316	5.1948
0.00854799	-1.03896	0.00854799	-1.03896	0.0109549	3.8961	0.0730307	2.33766	0.153319	7.79221
0.00854967	-3.8961	0.00854967	-3.8961	0.0109604	-0.25974	0.073067	2.85714	0.153572	4.67532
0.00854993	0.779221	0.00854993	0.779221	0.0109608	-1.55844	0.0730906	-0.779221	0.153895	-2.33766
0.00855022	0.519481	0.00855022	0.519481	0.0109625	-0.25974	0.0731573	5.71429	0.153963	5.1948
0.00856246	-1.55844	0.00856246	-1.55844	0.0109637	-2.07792	0.073325	3.8961	0.154111	5.1948
0.00856526	-4.41559	0.00856526	-4.41559	0.0109644	0	0.0733737	1.81818	0.1542	0.519481
0.00856769	0	0.00856769	0	0.0109674	1.03896	0.0734498	2.33766	0.154248	4.41559
0.00857431	0.25974	0.00857431	0.25974	0.0109693	0.519481	0.0735237	-1.2987	0.154496	-2.5974
0.00860004	0	0.00860004	0	0.0109829	-6.49351	0.0735541	-2.33766	0.154529	3.63636
0.00861934	-0.519481	0.00861934	-0.519481	0.0109837	-1.81818	0.0737746	-2.5974	0.155003	5.97403
0.00862094	-0.519481	0.00862094	-0.519481	0.0109842	-2.5974	0.0738559	3.37662	0.155045	4.67532
0.00862144	-1.2987	0.00862144	-1.2987	0.0109847	0.779221	0.074028	2.85714	0.155255	0.779221
0.00862528	2.5974	0.00862528	2.5974	0.0109881	1.55844	0.0740413	-0.25974	0.155306	3.37662
0.00862796	-0.519481	0.00862796	-0.519481	0.0109911	-2.33766	0.0740725	0.519481	0.155338	4.67532
0.00862951	-1.55844	0.00862951	-1.55844	0.0109934	2.33766	0.0740741	-3.63636	0.155553	3.11688
0.00863267	5.97403	0.00863267	5.97403	0.0109945	0	0.0742288	4.15584	0.155924	-1.03896
0.00863782	3.8961	0.00863782	3.8961	0.0109961	-3.63636	0.0742369	-1.03896	0.156145	7.01299
0.00864423	-3.63636	0.00864423	-3.63636	0.0110155	-1.03896	0.074273	1.03896	0.156281	6.49351
0.00864664	0.519481	0.00864664	0.519481	0.0110174	-4.93506	0.0742885	-0.519481	0.15629	3.37662
0.00865127	1.03896	0.00865127	1.03896	0.0110197	1.03896	0.0744458	-0.25974	0.156304	6.49351
0.00865272	-1.81818	0.00865272	-1.81818	0.011021	1.55844	0.0745157	1.81818	0.156513	1.81818
0.00865453	-1.03896	0.00865453	-1.03896	0.0110267	1.55844	0.074556	3.8961	0.156642	2.5974
0.00866595	4.15584	0.00866595	4.15584	0.0110277	-2.07792	0.074686	4.67532	0.156991	4.93506
0.00867016	-1.2987	0.00867016	-1.2987	0.0110304	7.01299	0.0746948	-0.779221	0.157133	2.07792
0.00867958	1.55844	0.00867958	1.55844	0.0110338	-0.25974	0.0747639	0	0.157441	7.53247
0.0086911	1.2987	0.0086911	1.2987	0.011034	-2.5974	0.0748324	1.03896	0.157441	8.05195
0.00869209	-2.33766	0.00869209	-2.33766	0.0110362	0.519481	0.0749364	5.97403	0.157497	8.05195
0.0086947	0.779221	0.0086947	0.779221	0.0110387	-1.03896	0.0751295	2.85714	0.157692	5.71429
0.00870471	0.25974	0.00870471	0.25974	0.0110415	0.519481	0.0751501	4.41559	0.157791	10.6494
0.00871075	3.63636	0.00871075	3.63636	0.0110429	0	0.0751537	2.5974	0.157909	2.5974
0.00871622	0.779221	0.00871622	0.779221	0.0110439	-2.5974	0.0752565	1.2987	0.158039	7.79221
0.00871677	-4.93506	0.00871677	-4.93506	0.011046	2.33766	0.0752569	-0.25974	0.15829	5.71429
0.00871735	-1.2987	0.00871735	-1.2987	0.0110481	1.03896	0.0753653	3.63636	0.158299	10.3896
0.00871907	1.55844	0.00871907	1.55844	0.0110495	-1.55844	0.0753786	2.33766	0.158569	8.05195
0.00872245	1.03896	0.00872245	1.03896	0.0110534	-2.85714	0.0754058	5.97403	0.158922	5.71429
0.00872317	1.81818	0.00872317	1.81818	0.0110536	0.25974	0.0754336	2.5974	0.158948	5.1948
0.00872849	0.519481	0.00872849	0.519481	0.0110541	-0.779221	0.0754877	-0.519481	0.159028	3.11688
0.00872949	-1.2987	0.00872949	-1.2987	0.011056	-0.25974	0.0755171	2.5974	0.159143	-0.519481
0.00873749	0	0.00873749	0	0.0110581	1.81818	0.0756548	3.63636	0.159151	8.05195
0.00873786	3.11688	0.00873786	3.11688	0.0110593	0.519481	0.0756937	1.81818	0.159317	4.67532
0.008738	3.11688	0.008738	3.11688	0.0110594	1.81818	0.0757231	-0.779221	0.159861	6.49351
0.00874787	-1.03896	0.00874787	-1.03896	0.0110606	2.07792	0.0758106	3.37662	0.16026	2.5974
0.00875198	2.5974	0.00875198	2.5974	0.0110617	3.11688	0.0758184	2.5974	0.160702	5.97403
0.00876158	-3.37662	0.00876158	-3.37662	0.0110619	-1.55844	0.0758777	0	0.161047	8.83117
0.00876204	-2.5974	0.00876204	-2.5974	0.0110665	-0.519481	0.0759895	2.07792	0.161174	5.45455
0.00876284	-0.779221	0.00876284	-0.779221	0.0110712	2.5974	0.0762616	2.85714	0.161879	5.71429
0.008765	-1.81818	0.008765	-1.81818	0.011074	4.41559	0.0763575	1.81818	0.161974	7.01299
0.00876716	-1.03896	0.00876716	-1.03896	0.0110778	2.5974	0.0765275	0	0.162107	2.33766
0.00876926	2.07792	0.00876926	2.07792	0.0110807	-2.07792	0.0765916	-1.81818	0.162735	2.5974
0.0087753	0.519481	0.0087753	0.519481	0.0110815	-7.01299	0.0767351	1.81818	0.162777	7.79221
0.00878364	2.5974	0.00878364	2.5974	0.0110821	-1.2987	0.0767379	0	0.162803	4.67532
0.00878559	0	0.00878559	0	0.0110863	1.2987	0.0767569	-0.25974	0.163367	-1.2987
0.00878585	2.33766	0.00878585	2.33766	0.011088	0	0.0769216	3.63636	0.163486	1.03896
0.00878865	-1.03896	0.00878865	-1.03896	0.0110881	0.519481	0.076951	3.37662	0.163664	2.07792
0.00879299	2.85714	0.00879299	2.85714	0.0110897	1.81818	0.0770096	2.33766	0.163977	8.57143
0.00879921	-4.93506	0.00879921	-4.93506	0.0110957	2.33766	0.0770893	5.1948	0.164066	7.79221
0.00879976	-2.85714	0.00879976	-2.85714	0.0110963	1.03896	0.077097	-3.11688	0.164139	5.71429
0.00880324	-0.779221	0.00880324	-0.779221	0.0110967	1.55844	0.0771574	1.81818	0.164351	5.71429
0.00880397	4.15584	0.00880397	4.15584	0.0110981	3.37662	0.0771724	0	0.165108	5.97403
0.00880753	-0.779221	0.00880753	-0.779221	0.0111041	-2.5974	0.0772854	-3.11688	0.165189	3.63636
0.00880812	2.07792	0.00880812	2.07792	0.0111043	-5.1948	0.0773366	-1.55844	0.16542	6.75325
0.00881619	-4.93506	0.00881619	-4.93506	0.0111063	-1.03896	0.0773928	2.5974	0.165565	5.1948
0.00881754	-3.8961	0.00881754	-3.8961	0.0111145	2.07792	0.0775867	3.8961	0.165948	5.1948
0.0088259	-1.03896	0.0088259	-1.03896	0.011115	2.85714	0.0777107	2.33766	0.166154	7.01299
0.00882854	-0.519481	0.00882854	-0.519481	0.0111167	3.63636	0.0777117	3.37662	0.166868	7.01299
0.00883512	1.55844	0.00883512	1.55844	0.0111167	5.45455	0.0780471	3.11688	0.167089	8.05195
0.00883909	-0.25974	0.00883909	-0.25974	0.0111261	3.11688	0.0780814	-2.07792	0.167178	5.45455
0.00885452	4.41559	0.00885452	4.41559	0.0111294	-0.25974	0.0781797	1.81818	0.167761	7.27273
0.00885468	0	0.00885468	0	0.01113	2.07792	0.0782621	3.37662	0.16788	6.23377
0.00885709	-5.97403	0.00885709	-5.97403	0.0111317	-2.07792	0.0784263	3.63636	0.168023	-0.25974
0.00886194	-2.5974	0.00886194	-2.5974	0.011132	-0.519481	0.0785198	0.779221	0.168348	4.93506
0.00886222	1.03896	0.00886222	1.03896	0.0111329	4.41559	0.078539	2.85714	0.168724	-1.2987
0.00886615	1.55844	0.00886615	1.55844	0.0111331	4.15584	0.0786957	3.37662	0.168734	5.1948
0.00887305	-2.07792	0.00887305	-2.07792	0.0111342	0.519481	0.078704	1.2987	0.16878	3.63636
0.00887383	0.519481	0.00887383	0.519481	0.0111345	7.27273	0.0787524	-0.25974	0.168859	6.23377
0.00887393	1.03896	0.00887393	1.03896	0.0111351	-2.85714	0.078927	2.85714	0.168953	5.97403
0.00887899	0.519481	0.00887899	0.519481	0.0111363	1.2987	0.0789295	0.779221	0.169024	12.4675
0.00888002	-0.779221	0.00888002	-0.779221	0.0111364	2.85714	0.0790208	3.63636	0.169025	7.27273
0.00888136	-1.2987	0.00888136	-1.2987	0.0111371	2.85714	0.0790266	-0.25974	0.169232	6.49351
0.00888221	0	0.00888221	0	0.0111389	0.519481	0.0790598	2.5974	0.169489	8.57143
0.00888254	-1.55844	0.00888254	-1.55844	0.011139	-1.03896	0.0791645	-1.81818	0.169654	6.75325
0.0088835	3.37662	0.0088835	3.37662	0.0111496	-2.5974	0.0791899	5.97403	0.169691	5.71429
0.00888744	-3.11688	0.00888744	-3.11688	0.0111535	-0.779221	0.0791959	-0.25974	0.169744	3.63636
0.00888945	1.03896	0.00888945	1.03896	0.0111537	0.519481	0.0796531	-3.11688	0.170124	7.53247
0.00889166	-4.41559	0.00889166	-4.41559	0.0111579	0	0.0798984	4.93506	0.170558	3.11688
0.00889204	2.85714	0.00889204	2.85714	0.0111594	1.03896	0.0799305	1.55844	0.170722	-3.37662
0.00889539	-0.779221	0.00889539	-0.779221	0.0111594	-1.03896	0.0799918	2.85714	0.17079	5.45455
0.00890341	0.779221	0.00890341	0.779221	0.01116	-0.779221	0.0800243	5.45455	0.170908	2.85714
0.00890446	3.11688	0.00890446	3.11688	0.0111602	-0.25974	0.080068	4.41559	0.170937	4.67532
0.00890918	-8.31169	0.00890918	-8.31169	0.0111621	-0.25974	0.0801408	0	0.17105	1.03896
0.00891161	-4.41559	0.00891161	-4.41559	0.0111646	-3.8961	0.0802377	2.33766	0.1713	5.97403
0.00891613	-2.07792	0.00891613	-2.07792	0.0111663	-1.2987	0.0803804	4.15584	0.171725	8.31169
0.00892159	3.11688	0.00892159	3.11688	0.0111664	-2.5974	0.0803863	5.71429	0.171877	5.1948
0.00892999	0.519481	0.00892999	0.519481	0.0111677	-1.03896	0.0804079	2.33766	0.171924	5.1948
0.00893129	4.41559	0.00893129	4.41559	0.0111705	-2.07792	0.0804198	-0.25974	0.171947	6.75325
0.00893266	2.85714	0.00893266	2.85714	0.0111709	1.2987	0.0804602	-0.519481	0.172746	2.07792
0.00893754	0.519481	0.00893754	0.519481	0.0111738	2.85714	0.0806047	5.71429	0.173051	1.2987
0.00893777	-1.03896	0.00893777	-1.03896	0.0111785	1.55844	0.0806122	3.8961	0.173391	5.45455
0.00893789	2.33766	0.00893789	2.33766	0.0111813	1.2987	0.0806154	2.33766	0.173449	-2.07792
0.00893827	0	0.00893827	0	0.0111838	-1.03896	0.0808572	3.63636	0.173565	4.93506
0.00893876	4.15584	0.00893876	4.15584	0.0111839	2.07792	0.0810052	2.85714	0.173719	9.61039
0.00894236	-0.25974	0.00894236	-0.25974	0.0111874	3.63636	0.0810666	1.81818	0.173796	8.05195
0.00894492	2.07792	0.00894492	2.07792	0.0111898	-0.25974	0.0812441	5.71429	0.173924	5.45455
0.0089452	2.5974	0.0089452	2.5974	0.0111922	-4.15584	0.0814904	2.85714	0.17456	7.53247
0.00895203	0.25974	0.00895203	0.25974	0.0111948	1.03896	0.0816235	0.519481	0.174681	7.01299
0.00895504	0.519481	0.00895504	0.519481	0.0111988	3.37662	0.0816484	1.03896	0.174862	6.23377
0.00895557	1.2987	0.00895557	1.2987	0.0111994	0	0.0818211	3.37662	0.174903	5.45455
0.00895578	-5.1948	0.00895578	-5.1948	0.0112097	-0.519481	0.0818576	2.5974	0.174972	7.53247
0.00895623	-2.85714	0.00895623	-2.85714	0.0112109	-0.519481	0.0818808	3.11688	0.175126	10.1299
0.00896614	1.81818	0.00896614	1.81818	0.0112135	0.779221	0.0819043	0.779221	0.175389	7.01299
0.00896874	0.519481	0.00896874	0.519481	0.0112165	1.03896	0.0819388	3.37662	0.175395	5.1948
0.00897714	1.81818	0.00897714	1.81818	0.0112178	0	0.0819429	0.25974	0.175764	4.67532
0.00898237	2.85714	0.00898237	2.85714	0.0112193	-2.5974	0.0820169	4.67532	0.17619	9.09091
0.00898708	-4.15584	0.00898708	-4.15584	0.0112232	-2.07792	0.0822617	1.55844	0.1762	9.09091
0.00899032	1.03896	0.00899032	1.03896	0.0112236	0.25974	0.0823624	2.5974	0.176237	2.5974
0.00899168	-1.55844	0.00899168	-1.55844	0.0112283	1.2987	0.0824639	3.8961	0.176542	-0.25974
0.00899345	-1.2987	0.00899345	-1.2987	0.0112286	-1.81818	0.082547	4.93506	0.176579	2.5974
0.00899466	-0.25974	0.00899466	-0.25974	0.0112295	0	0.082554	2.33766	0.176842	2.33766
0.00899478	2.5974	0.00899478	2.5974	0.0112368	0.25974	0.0826144	1.03896	0.176911	5.1948
0.0089948	-1.55844	0.0089948	-1.55844	0.011242	1.03896	0.0826156	7.27273	0.177033	5.45455
0.00899891	-1.81818	0.00899891	-1.81818	0.0112437	1.55844	0.0826749	1.81818	0.177241	0.779221
0.00900517	2.5974	0.00900517	2.5974	0.0112457	0.779221	0.0827561	3.8961	0.177391	0.779221
0.00900722	-1.03896	0.00900722	-1.03896	0.0112471	-2.07792	0.0829302	2.85714	0.177625	8.83117
0.00901153	-0.25974	0.00901153	-0.25974	0.0112474	-1.55844	0.0829318	3.37662	0.177649	7.79221
0.00901456	-1.2987	0.00901456	-1.2987	0.0112495	-2.33766	0.0829938	3.63636	0.177736	9.09091
0.00901621	-4.93506	0.00901621	-4.93506	0.0112496	2.5974	0.083066	0.25974	0.177739	3.37662
0.00901726	2.07792	0.00901726	2.07792	0.0112496	5.1948	0.0831016	-1.03896	0.178014	2.85714
0.0090196	1.03896	0.0090196	1.03896	0.0112515	-0.519481	0.0831144	2.85714	0.178061	10.1299
0.00901999	0.519481	0.00901999	0.519481	0.0112526	1.81818	0.0831656	3.37662	0.178092	6.75325
0.00902056	-1.2987	0.00902056	-1.2987	0.0112527	0.779221	0.0832207	1.55844	0.178146	8.31169
0.00902286	1.81818	0.00902286	1.81818	0.0112534	-3.37662	0.0835383	-0.779221	0.17816	5.45455
0.0090229	-1.2987	0.0090229	-1.2987	0.0112583	0.25974	0.0836116	1.03896	0.178231	5.71429
0.00902402	-1.55844	0.00902402	-1.55844	0.0112586	-5.97403	0.0836179	4.15584	0.178778	3.11688
0.00902711	-0.779221	0.00902711	-0.779221	0.0112593	0.779221	0.0836461	3.63636	0.178807	3.8961
0.0090272	0	0.0090272	0	0.0112655	1.03896	0.0838556	3.37662	0.17901	5.1948
0.00904291	-0.25974	0.00904291	-0.25974	0.0112676	0.779221	0.083899	1.2987	0.179136	5.71429
0.00904385	1.81818	0.00904385	1.81818	0.0112702	-0.779221	0.0841251	1.55844	0.179434	0.519481
0.00904796	-2.5974	0.00904796	-2.5974	0.0112709	3.63636	0.0841835	0.519481	0.179748	4.93506
0.00904939	-2.5974	0.00904939	-2.5974	0.0112715	-3.37662	0.0842172	1.55844	0.180295	4.67532
0.00905347	0	0.00905347	0	0.0112739	1.03896	0.084251	1.81818	0.180478	4.67532
0.00905629	1.55844	0.00905629	1.55844	0.0112769	-4.15584	0.0843653	4.67532	0.180609	4.15584
0.0090593	0.25974	0.0090593	0.25974	0.01128	2.5974	0.0845892	4.15584	0.180622	8.57143
0.00906104	0.25974	0.00906104	0.25974	0.0112823	0.779221	0.0849052	3.37662	0.180657	1.03896
0.00906278	0.519481	0.00906278	0.519481	0.0112838	0.519481	0.0849367	2.85714	0.18067	3.63636
0.00906684	-1.81818	0.00906684	-1.81818	0.011285	0.779221	0.0851	4.67532	0.180673	7.79221
0.00906756	-0.25974	0.00906756	-0.25974	0.0112938	0.519481	0.085168	2.85714	0.180853	2.33766
0.00907161	0.779221	0.00907161	0.779221	0.0113066	0	0.0852189	0.519481	0.18097	3.11688
0.00907432	0	0.00907432	0	0.0113074	2.85714	0.0852573	2.07792	0.181191	4.93506
0.00907579	-2.5974	0.00907579	-2.5974	0.0113098	2.07792	0.0853541	2.85714	0.181399	5.45455
0.00907589	1.81818	0.00907589	1.81818	0.0113111	0.779221	0.0854728	4.67532	0.181538	1.81818
0.00907698	-0.779221	0.00907698	-0.779221	0.011312	0	0.0856037	-0.519481	0.181748	7.01299
0.00907887	2.33766	0.00907887	2.33766	0.0113165	-5.45455	0.0856335	5.97403	0.182054	2.5974
0.00908273	-1.2987	0.00908273	-1.2987	0.0113169	-0.779221	0.0856757	2.5974	0.182203	2.5974
0.0090835	1.81818	0.0090835	1.81818	0.0113171	0.779221	0.0857075	4.67532	0.182439	7.27273
0.00908459	1.03896	0.00908459	1.03896	0.0113175	2.33766	0.0857327	1.55844	0.182466	3.63636
0.00909154	0.779221	0.00909154	0.779221	0.011318	-0.25974	0.0857567	5.71429	0.182492	5.97403
0.0090933	-0.519481	0.0090933	-0.519481	0.0113184	-1.55844	0.0857598	3.11688	0.182604	-1.81818
0.00910366	0	0.00910366	0	0.0113262	-1.2987	0.0857834	5.1948	0.182743	5.45455
0.0091058	0.519481	0.0091058	0.519481	0.0113299	4.67532	0.0857995	2.33766	0.18289	2.07792
0.00910686	0.779221	0.00910686	0.779221	0.0113303	-0.25974	0.0858137	4.41559	0.182953	3.8961
0.00910819	2.85714	0.00910819	2.85714	0.0113324	-1.55844	0.0858984	2.85714	0.182978	6.75325
0.00911005	-0.779221	0.00911005	-0.779221	0.0113351	1.55844	0.0859163	0.519481	0.182993	3.63636
0.00911103	3.11688	0.00911103	3.11688	0.0113383	-3.37662	0.0859503	2.5974	0.183127	4.67532
0.00911461	0	0.00911461	0	0.0113422	-1.2987	0.0860416	3.63636	0.183246	5.1948
0.00911882	2.85714	0.00911882	2.85714	0.0113429	0.779221	0.0860587	3.63636	0.183313	-1.81818
0.00912245	3.63636	0.00912245	3.63636	0.0113433	0.779221	0.0860811	3.11688	0.18372	3.11688
0.0091247	-0.519481	0.0091247	-0.519481	0.0113446	1.55844	0.0861168	0.779221	0.18378	6.75325
0.00912923	1.81818	0.00912923	1.81818	0.0113466	2.07792	0.0861296	3.11688	0.183916	7.01299
0.00914176	-0.25974	0.00914176	-0.25974	0.0113471	-0.519481	0.086285	6.49351	0.184127	8.83117
0.00914645	-0.519481	0.00914645	-0.519481	0.0113472	0.519481	0.0863172	1.55844	0.18444	4.15584
0.00915216	0.25974	0.00915216	0.25974	0.0113483	-1.03896	0.0863462	5.71429	0.18482	3.11688
0.00915352	-0.779221	0.00915352	-0.779221	0.0113512	0.779221	0.0863646	-0.519481	0.184897	6.49351
0.00916405	-2.33766	0.00916405	-2.33766	0.0113566	4.15584	0.0863997	3.8961	0.185117	8.57143
0.00917073	4.41559	0.00917073	4.41559	0.0113589	0.779221	0.0865983	3.8961	0.185145	3.37662
0.00917082	-1.81818	0.00917082	-1.81818	0.0113617	-2.5974	0.0866288	3.8961	0.185566	2.85714
0.00917127	2.07792	0.00917127	2.07792	0.0113709	2.33766	0.0867193	3.37662	0.185582	7.01299
0.00918229	0.25974	0.00918229	0.25974	0.0113732	-0.519481	0.0868632	3.8961	0.185729	10.9091
0.00918428	0.779221	0.00918428	0.779221	0.0113741	-2.33766	0.0872011	-4.93506	0.185735	7.79221
0.00919054	0.25974	0.00919054	0.25974	0.0113756	-1.55844	0.0873408	1.81818	0.186056	6.49351
0.00919063	1.2987	0.00919063	1.2987	0.0113796	1.55844	0.087402	2.33766	0.186318	2.07792
0.00919265	-3.8961	0.00919265	-3.8961	0.011383	0	0.087485	3.8961	0.186345	2.33766
0.00919637	2.07792	0.00919637	2.07792	0.0113831	1.03896	0.0874888	3.37662	0.186526	5.97403
0.0091977	3.63636	0.0091977	3.63636	0.0113926	-1.2987	0.0876158	1.81818	0.187291	6.23377
0.00920145	-3.11688	0.00920145	-3.11688	0.0113936	2.07792	0.0877809	2.5974	0.187702	8.05195
0.00920539	0.519481	0.00920539	0.519481	0.0113964	2.5974	0.0878662	3.11688	0.187962	3.8961
0.00920553	-0.519481	0.00920553	-0.519481	0.0113964	-1.55844	0.0879863	-1.03896	0.188118	2.33766
0.00920925	0.25974	0.00920925	0.25974	0.0113966	-0.519481	0.0879983	-2.5974	0.188257	8.57143
0.00921099	0.779221	0.00921099	0.779221	0.0113982	1.2987	0.0880438	3.11688	0.188452	5.1948
0.00921127	3.37662	0.00921127	3.37662	0.0113992	1.81818	0.0881139	4.93506	0.188512	-3.37662
0.0092194	2.07792	0.0092194	2.07792	0.0114048	0.25974	0.0881573	4.15584	0.188584	3.8961
0.00922121	-0.25974	0.00922121	-0.25974	0.0114094	0.25974	0.0883146	-0.25974	0.188911	8.57143
0.00923109	1.03896	0.00923109	1.03896	0.0114121	1.03896	0.0883791	4.41559	0.188962	5.1948
0.00923248	4.67532	0.00923248	4.67532	0.0114132	-0.519481	0.0883898	0	0.18897	5.1948
0.0092326	-2.33766	0.0092326	-2.33766	0.0114168	-4.41559	0.0884283	3.8961	0.189053	6.23377
0.00923284	-1.03896	0.00923284	-1.03896	0.0114171	3.8961	0.0887612	1.81818	0.189493	2.33766
0.00923467	-1.55844	0.00923467	-1.55844	0.0114186	0.519481	0.088783	6.23377	0.189638	0.779221
0.00923496	-1.03896	0.00923496	-1.03896	0.0114187	1.2987	0.0887908	2.5974	0.189719	6.75325
0.00924021	-1.2987	0.00924021	-1.2987	0.0114207	-1.81818	0.0888899	5.71429	0.189889	5.71429
0.00924188	-1.03896	0.00924188	-1.03896	0.0114226	3.37662	0.08894	3.11688	0.190081	-2.5974
0.00924759	-3.37662	0.00924759	-3.37662	0.011423	2.07792	0.0889523	1.81818	0.190202	7.01299
0.00924967	-2.5974	0.00924967	-2.5974	0.0114239	0.779221	0.0889901	0	0.190291	6.23377
0.00925696	0.25974	0.00925696	0.25974	0.0114275	1.55844	0.0890197	4.15584	0.190693	7.27273
0.00925743	3.11688	0.00925743	3.11688	0.0114275	3.37662	0.0891568	2.5974	0.191385	3.8961
0.00926177	0.779221	0.00926177	0.779221	0.0114294	-1.03896	0.0891943	5.97403	0.191635	4.41559
0.0092673	1.2987	0.0092673	1.2987	0.0114318	-1.2987	0.0893102	4.41559	0.191734	2.07792
0.00926879	0	0.00926879	0	0.0114374	5.71429	0.0893573	1.2987	0.191743	3.37662
0.00926945	-1.55844	0.00926945	-1.55844	0.0114379	0	0.0895223	4.15584	0.191883	5.97403
0.0092852	1.03896	0.0092852	1.03896	0.0114388	5.45455	0.0895959	3.63636	0.192051	3.63636
0.00929113	3.37662	0.00929113	3.37662	0.0114402	-3.11688	0.0896681	3.37662	0.19211	7.53247
0.00929316	0.519481	0.00929316	0.519481	0.0114404	1.2987	0.0896731	2.85714	0.192204	8.57143
0.00929353	-0.25974	0.00929353	-0.25974	0.011441	4.67532	0.0897385	4.41559	0.192294	7.53247
0.00929449	0.519481	0.00929449	0.519481	0.0114413	2.33766	0.0899616	1.2987	0.192669	4.41559
0.0092949	-2.5974	0.0092949	-2.5974	0.0114433	-2.07792	0.0901192	5.71429	0.192825	3.11688
0.00929676	-1.2987	0.00929676	-1.2987	0.0114477	2.85714	0.0902913	0.519481	0.192852	4.67532
0.00930036	-1.03896	0.00930036	-1.03896	0.0114479	-3.63636	0.0903715	3.37662	0.193547	3.11688
0.00930052	2.33766	0.00930052	2.33766	0.0114513	2.85714	0.0904344	2.5974	0.193615	7.01299
0.00930116	0	0.00930116	0	0.0114516	-1.2987	0.0904804	5.71429	0.193648	6.23377
0.00930246	1.03896	0.00930246	1.03896	0.011455	-1.03896	0.0905611	2.33766	0.193676	4.93506
0.00930319	-0.25974	0.00930319	-0.25974	0.0114552	2.33766	0.0907562	3.11688	0.193687	2.33766
0.00930434	0	0.00930434	0	0.011457	0.779221	0.0911854	-0.25974	0.193832	-3.63636
0.00930471	-2.07792	0.00930471	-2.07792	0.0114573	2.33766	0.0912067	1.81818	0.193934	5.71429
0.00931212	3.63636	0.00931212	3.63636	0.0114575	-1.03896	0.0912753	-1.2987	0.19409	4.15584
0.009313	1.03896	0.009313	1.03896	0.0114593	2.07792	0.0912871	1.03896	0.194104	4.41559
0.00931438	-0.779221	0.00931438	-0.779221	0.0114617	1.03896	0.0913191	-2.07792	0.194115	7.53247
0.00931505	-0.25974	0.00931505	-0.25974	0.0114618	3.11688	0.0913538	0.25974	0.194221	10.9091
0.00932094	-1.03896	0.00932094	-1.03896	0.0114647	3.11688	0.0914364	0.25974	0.194286	7.01299
0.00932218	2.33766	0.00932218	2.33766	0.0114695	4.67532	0.0915765	7.79221	0.195081	4.41559
0.00932288	-0.25974	0.00932288	-0.25974	0.0114706	-3.8961	0.0917771	1.55844	0.195245	7.53247
0.00932423	-2.33766	0.00932423	-2.33766	0.0114772	-3.8961	0.0920928	2.33766	0.195405	2.33766
0.00933481	0.779221	0.00933481	0.779221	0.0114775	0	0.0921657	2.85714	0.195607	7.01299
0.00933882	-1.2987	0.00933882	-1.2987	0.0114778	2.33766	0.0923234	3.8961	0.19585	4.93506
0.00934091	1.03896	0.00934091	1.03896	0.0114783	1.55844	0.0925469	2.85714	0.19604	-1.2987
0.00934791	-6.23377	0.00934791	-6.23377	0.0114812	0.519481	0.0926265	4.15584	0.196109	3.63636
0.00935069	0.519481	0.00935069	0.519481	0.011482	3.8961	0.0926976	4.93506	0.196392	1.2987
0.00935459	3.8961	0.00935459	3.8961	0.0114826	0.519481	0.0928508	-0.779221	0.196408	5.97403
0.00935554	1.03896	0.00935554	1.03896	0.011483	2.33766	0.0928637	3.8961	0.196483	7.27273
0.0093615	-3.37662	0.0093615	-3.37662	0.0114857	-1.55844	0.09304	3.8961	0.19652	4.67532
0.00936173	-1.81818	0.00936173	-1.81818	0.0114873	1.03896	0.0932035	2.85714	0.196741	6.49351
0.00936375	2.07792	0.00936375	2.07792	0.0114916	1.81818	0.0932421	4.15584	0.196798	-1.55844
0.00936864	0.779221	0.00936864	0.779221	0.0114932	-0.25974	0.0932762	1.81818	0.196852	8.31169
0.00937004	-1.03896	0.00937004	-1.03896	0.0114945	-1.55844	0.0933178	3.63636	0.197051	7.27273
0.00937165	-1.2987	0.00937165	-1.2987	0.0114981	0.25974	0.0933271	4.41559	0.197085	8.57143
0.00938441	-1.03896	0.00938441	-1.03896	0.0114985	-1.81818	0.0935038	2.07792	0.197585	4.93506
0.00938669	-1.81818	0.00938669	-1.81818	0.0115002	-0.25974	0.0935515	-2.07792	0.197782	4.93506
0.0093937	0.779221	0.0093937	0.779221	0.011502	-1.2987	0.0935679	5.97403	0.198417	11.9481
0.00940282	-1.55844	0.00940282	-1.55844	0.0115032	1.2987	0.0935802	3.11688	0.198951	-1.2987
0.00940331	3.63636	0.00940331	3.63636	0.0115043	1.55844	0.0939115	3.63636	0.19898	4.67532
0.00941125	1.03896	0.00941125	1.03896	0.0115087	-1.81818	0.093973	1.2987	0.199112	7.53247
0.0094141	4.41559	0.0094141	4.41559	0.0115106	2.33766	0.0941334	4.67532	0.199143	5.71429
0.00941992	-1.03896	0.00941992	-1.03896	0.0115135	-0.25974	0.0942657	2.5974	0.199272	7.53247
0.00942639	-2.85714	0.00942639	-2.85714	0.0115141	-1.81818	0.0942823	0.519481	0.199648	2.07792
0.00942825	0.25974	0.00942825	0.25974	0.01152	-0.25974	0.0943522	5.71429	0.199826	8.31169
0.00942853	-2.33766	0.00942853	-2.33766	0.0115214	-1.55844	0.0946064	1.03896	0.199831	2.07792
0.00943156	0	0.00943156	0	0.0115253	-0.25974	0.0946204	4.15584
0.00944099	-0.25974	0.00944099	-0.25974	0.0115268	0.519481	0.0946644	3.11688
0.0094429	0.25974	0.0094429	0.25974	0.0115275	-1.03896	0.0946702	4.15584
0.00944866	3.63636	0.00944866	3.63636	0.0115325	-0.519481	0.0948195	2.5974
0.00945163	-3.63636	0.00945163	-3.63636	0.0115359	2.85714	0.095314	2.85714
0.00945952	0.25974	0.00945952	0.25974	0.0115385	-4.93506	0.0955388	4.41559
0.00946293	4.15584	0.00946293	4.15584	0.0115426	1.81818	0.0956767	2.33766
0.0094633	-1.03896	0.0094633	-1.03896	0.0115446	-2.33766	0.0957701	-0.519481
0.00946604	0.519481	0.00946604	0.519481	0.0115505	-5.71429	0.0958466	4.41559
0.00947215	-1.81818	0.00947215	-1.81818	0.0115527	-2.07792	0.0958667	-2.07792
0.00947463	2.07792	0.00947463	2.07792	0.0115529	-1.81818	0.0959462	1.81818
0.00947581	1.2987	0.00947581	1.2987	0.0115536	2.07792	0.0960349	3.63636
0.00948433	-0.779221	0.00948433	-0.779221	0.0115538	-1.55844	0.0960691	3.11688
0.00948579	-3.63636	0.00948579	-3.63636	0.011554	1.03896	0.0960762	5.71429
0.0094895	-0.25974	0.0094895	-0.25974	0.0115549	5.97403	0.0961538	2.5974
0.00949217	0	0.00949217	0	0.011555	-0.519481	0.0961706	2.07792
0.00949419	-2.85714	0.00949419	-2.85714	0.0115551	1.55844	0.0963715	1.55844
0.00949648	1.03896	0.00949648	1.03896	0.0115598	-0.25974	0.0963973	0
0.00949676	-5.71429	0.00949676	-5.71429	0.0115627	1.03896	0.096411	7.53247
0.00949747	-2.33766	0.00949747	-2.33766	0.011566	0.25974	0.0964785	-1.2987
0.0095106	-4.15584	0.0095106	-4.15584	0.0115661	-1.03896	0.0964856	4.93506
0.00951151	-3.63636	0.00951151	-3.63636	0.0115663	0.519481	0.0966037	5.1948
0.00951254	4.67532	0.00951254	4.67532	0.0115672	-3.37662	0.0967052	2.85714
0.00951557	-0.519481	0.00951557	-0.519481	0.0115676	1.55844	0.096888	4.67532
0.00951565	1.03896	0.00951565	1.03896	0.0115718	-0.519481	0.0969725	6.23377
0.00952507	-1.55844	0.00952507	-1.55844	0.0115729	-4.15584	0.09705	1.55844
0.00952741	1.03896	0.00952741	1.03896	0.0115778	1.81818	0.0970777	0.779221
0.00953107	-2.85714	0.00953107	-2.85714	0.0115792	-0.779221	0.0971961	7.53247
0.00953302	-1.55844	0.00953302	-1.55844	0.0115804	2.5974	0.0973076	0.25974
0.00953435	-2.07792	0.00953435	-2.07792	0.0115816	1.55844	0.0973327	5.1948
0.00953513	1.2987	0.00953513	1.2987	0.0115831	3.63636	0.0974077	3.63636
0.00954564	3.11688	0.00954564	3.11688	0.0115865	-3.11688	0.0974779	2.07792
0.00955077	2.85714	0.00955077	2.85714	0.0115875	2.5974	0.0976253	1.2987
0.00955195	0.519481	0.00955195	0.519481	0.0115928	-0.519481	0.0981742	-1.55844
0.00955265	1.81818	0.00955265	1.81818	0.0115929	1.81818	0.0982952	2.5974
0.00955295	4.41559	0.00955295	4.41559	0.0115973	1.55844	0.0984517	1.81818
0.00955323	-1.2987	0.00955323	-1.2987	0.011598	-0.25974	0.0984744	0.519481
0.00955634	0.25974	0.00955634	0.25974	0.0115992	0.779221	0.0986222	0.25974
0.00955961	1.2987	0.00955961	1.2987	0.0115996	0	0.0986567	2.33766
0.00956117	-3.11688	0.00956117	-3.11688	0.0116	-3.11688	0.0987034	2.07792
0.00956605	-3.63636	0.00956605	-3.63636	0.0116011	-0.519481	0.0987491	2.85714
0.0095705	2.33766	0.0095705	2.33766	0.0116016	-0.779221	0.0987966	2.85714
0.00957452	0.779221	0.00957452	0.779221	0.0116022	0	0.0988027	0.25974
0.00957469	-0.779221	0.00957469	-0.779221	0.0116057	0.519481	0.0988284	1.2987
0.00957889	1.55844	0.00957889	1.55844	0.0116139	3.11688	0.098862	3.11688
0.00958897	2.07792	0.00958897	2.07792	0.0116155	1.03896	0.0989235	2.07792
0.00958923	-1.03896	0.00958923	-1.03896	0.0116159	-3.37662	0.0991271	6.75325
0.00959015	-1.03896	0.00959015	-1.03896	0.0116183	-0.779221
0.00959051	0.25974	0.00959051	0.25974	0.0116187	0.25974
0.00959086	-0.519481	0.00959086	-0.519481	0.0116211	-0.519481
0.0095967	0.519481	0.0095967	0.519481	0.0116212	5.71429
0.00960041	-1.55844	0.00960041	-1.55844	0.0116238	-0.519481
0.00960078	-2.5974	0.00960078	-2.5974	0.0116253	-2.07792
0.00960201	0.779221	0.00960201	0.779221	0.0116276	-3.8961
0.00960448	0.519481	0.00960448	0.519481	0.0116311	2.85714
0.00960468	3.8961	0.00960468	3.8961	0.0116331	2.85714
0.00960524	2.85714	0.00960524	2.85714	0.011635	-1.03896
0.00960624	-2.07792	0.00960624	-2.07792	0.0116359	-1.55844
0.00960639	-0.519481	0.00960639	-0.519481	0.0116369	-4.41559
0.00960701	1.03896	0.00960701	1.03896	0.0116421	-0.519481
0.0096084	-0.779221	0.0096084	-0.779221	0.0116482	0
0.00961617	-2.85714	0.00961617	-2.85714	0.0116519	-0.25974
0.00961623	0	0.00961623	0	0.0116541	0.519481
0.00962185	1.81818	0.00962185	1.81818	0.0116582	-0.519481
0.00962193	1.2987	0.00962193	1.2987	0.0116604	-4.41559
0.00962436	-0.519481	0.00962436	-0.519481	0.0116646	0.25974
0.00962536	0.779221	0.00962536	0.779221	0.0116673	6.75325
0.00963604	-4.93506	0.00963604	-4.93506	0.0116681	1.2987
0.00963751	-0.519481	0.00963751	-0.519481	0.01167	0.25974
0.00964001	3.11688	0.00964001	3.11688	0.011674	3.11688
0.00964272	-4.93506	0.00964272	-4.93506	0.0116747	-1.55844
0.00964396	-0.519481	0.00964396	-0.519481	0.0116787	-0.779221
0.00964698	3.8961	0.00964698	3.8961	0.0116813	1.55844
0.00964836	-0.779221	0.00964836	-0.779221	0.0116825	3.63636
0.00964957	-1.81818	0.00964957	-1.81818	0.011683	-0.519481
0.00965366	-0.519481	0.00965366	-0.519481	0.0116831	2.07792
0.0096542	-1.55844	0.0096542	-1.55844	0.0116837	-2.5974
0.00965601	0.25974	0.00965601	0.25974	0.0116842	-0.779221
0.00966278	3.37662	0.00966278	3.37662	0.0116851	-3.11688
0.00966373	-1.55844	0.00966373	-1.55844	0.0116884	0.25974
0.00966555	1.03896	0.00966555	1.03896	0.0116907	-0.519481
0.00967207	5.45455	0.00967207	5.45455	0.0116959	0.779221
0.00967789	-1.55844	0.00967789	-1.55844	0.0116965	0.25974
0.00968164	-0.779221	0.00968164	-0.779221	0.0116976	-2.5974
0.00968174	-6.23377	0.00968174	-6.23377	0.0116977	0
0.00968729	-1.81818	0.00968729	-1.81818	0.0116988	-1.03896
0.00968888	0.25974	0.00968888	0.25974	0.0116989	1.81818
0.00969056	1.81818	0.00969056	1.81818	0.0117023	3.37662
0.00969286	0.25974	0.00969286	0.25974	0.0117045	0.519481
0.00969311	-2.5974	0.00969311	-2.5974	0.0117065	-2.07792
0.00969339	-0.25974	0.00969339	-0.25974	0.0117067	0
0.0097007	-1.2987	0.0097007	-1.2987	0.0117079	-0.779221
0.00970073	-1.2987	0.00970073	-1.2987	0.0117101	-0.779221
0.00970126	3.11688	0.00970126	3.11688	0.0117173	-1.03896
0.00971027	4.67532	0.00971027	4.67532	0.0117225	-1.81818
0.00971392	2.33766	0.00971392	2.33766	0.0117228	0
0.0097143	-1.55844	0.0097143	-1.55844	0.0117235	3.11688
0.00971662	-0.779221	0.00971662	-0.779221	0.0117241	-1.55844
0.00971837	-0.25974	0.00971837	-0.25974	0.0117268	1.2987
0.0097224	1.03896	0.0097224	1.03896	0.0117276	-1.03896
0.00972463	-1.81818	0.00972463	-1.81818	0.0117294	-0.25974
0.00972471	-1.81818	0.00972471	-1.81818	0.0117304	1.55844
0.0097251	0.519481	0.0097251	0.519481	0.011732	0.779221
0.00972636	4.41559	0.00972636	4.41559	0.0117348	2.07792
0.009727	-1.03896	0.009727	-1.03896	0.0117358	-2.5974
0.00972758	3.63636	0.00972758	3.63636	0.0117365	1.55844
0.00972862	-1.81818	0.00972862	-1.81818	0.0117372	1.55844
0.00973309	4.15584	0.00973309	4.15584	0.0117375	0.25974
0.00973684	-1.81818	0.00973684	-1.81818	0.0117407	0.519481
0.00974115	2.5974	0.00974115	2.5974	0.011745	-0.519481
0.0097467	-0.25974	0.0097467	-0.25974	0.0117457	-0.779221
0.00974999	3.37662	0.00974999	3.37662	0.0117457	-2.33766
0.00975453	1.55844	0.00975453	1.55844	0.0117491	-1.2987
0.00975455	-0.779221	0.00975455	-0.779221	0.0117494	0.779221
0.0097552	0.25974	0.0097552	0.25974	0.0117519	1.55844
0.00975583	1.81818	0.00975583	1.81818	0.011759	0.779221
0.00975998	-1.55844	0.00975998	-1.55844	0.0117592	2.5974
0.00976406	-1.2987	0.00976406	-1.2987	0.0117598	2.85714
0.00976997	-4.41559	0.00976997	-4.41559	0.0117643	2.07792
0.00977227	-1.03896	0.00977227	-1.03896	0.0117651	0
0.00977675	-0.779221	0.00977675	-0.779221	0.0117669	-2.07792
0.00977769	-2.5974	0.00977769	-2.5974	0.0117672	2.85714
0.00978148	-1.81818	0.00978148	-1.81818	0.0117691	-0.519481
0.00978372	-0.779221	0.00978372	-0.779221	0.0117732	-1.2987
0.00978384	-1.03896	0.00978384	-1.03896	0.0117748	3.11688
0.00978897	3.8961	0.00978897	3.8961	0.0117767	-0.779221
0.00979651	-5.71429	0.00979651	-5.71429	0.0117775	5.45455
0.00980822	0.25974	0.00980822	0.25974	0.0117776	-1.81818
0.0098196	3.11688	0.0098196	3.11688	0.0117852	0.519481
0.00982331	-2.5974	0.00982331	-2.5974	0.0117882	0
0.00982448	-2.07792	0.00982448	-2.07792	0.0117899	0.25974
0.00982692	1.03896	0.00982692	1.03896	0.0118069	-0.25974
0.00982839	-0.779221	0.00982839	-0.779221	0.0118081	0.779221
0.00983089	1.03896	0.00983089	1.03896	0.0118103	-0.519481
0.0098345	-2.07792	0.0098345	-2.07792	0.011813	-2.07792
0.00983574	0.779221	0.00983574	0.779221	0.0118136	2.07792
0.00983853	-0.519481	0.00983853	-0.519481	0.0118136	-0.25974
0.00983997	2.85714	0.00983997	2.85714	0.0118152	1.55844
0.00984087	-4.67532	0.00984087	-4.67532	0.011819	0.519481
0.00984234	4.15584	0.00984234	4.15584	0.0118212	2.33766
0.00985301	0.25974	0.00985301	0.25974	0.0118225	-1.81818
0.00985474	-0.25974	0.00985474	-0.25974	0.0118251	0
0.00985526	2.33766	0.00985526	2.33766	0.0118252	1.81818
0.00985816	-0.25974	0.00985816	-0.25974	0.0118256	4.93506
0.00985884	-1.55844	0.00985884	-1.55844	0.0118269	2.07792
0.00985974	-0.779221	0.00985974	-0.779221	0.0118286	0
0.00986563	-1.03896	0.00986563	-1.03896	0.0118307	0
0.00987435	-3.63636	0.00987435	-3.63636	0.0118309	2.07792
0.00987487	-4.15584	0.00987487	-4.15584	0.0118322	-0.779221
0.0098767	-1.2987	0.0098767	-1.2987	0.0118374	-2.5974
0.0098799	3.37662	0.0098799	3.37662	0.0118379	1.2987
0.00988618	-1.2987	0.00988618	-1.2987	0.0118382	0.779221
0.00988667	0.25974	0.00988667	0.25974	0.0118389	4.41559
0.00989123	0.779221	0.00989123	0.779221	0.0118398	2.85714
0.0098942	-1.2987	0.0098942	-1.2987	0.0118408	0.519481
0.0098999	0.519481	0.0098999	0.519481	0.0118421	-0.779221
0.00990022	0.779221	0.00990022	0.779221	0.0118422	-1.81818
0.00991293	4.15584	0.00991293	4.15584	0.0118457	-3.8961
0.00991314	-3.37662	0.00991314	-3.37662	0.0118492	-1.81818
0.00992137	-1.03896	0.00992137	-1.03896	0.0118493	-3.11688
0.009925	0.779221	0.009925	0.779221	0.0118514	3.63636
0.00992581	3.63636	0.00992581	3.63636	0.0118526	2.07792
0.00992733	-0.25974	0.00992733	-0.25974	0.0118534	2.07792
0.00993276	0.519481	0.00993276	0.519481	0.0118563	-2.33766
0.00993659	-1.2987	0.00993659	-1.2987	0.0118565	-1.81818
0.00993689	-1.03896	0.00993689	-1.03896	0.0118565	2.33766
0.00993773	-1.03896	0.00993773	-1.03896	0.0118583	-1.03896
0.00994008	-0.519481	0.00994008	-0.519481	0.0118644	-3.11688
0.00994158	0.519481	0.00994158	0.519481	0.0118666	-0.779221
0.00994331	-1.55844	0.00994331	-1.55844	0.0118711	-6.23377
0.00994349	-1.2987	0.00994349	-1.2987	0.0118729	-0.519481
0.00995236	-3.11688	0.00995236	-3.11688	0.0118741	1.03896
0.00995261	-0.25974	0.00995261	-0.25974	0.0118748	3.37662
0.00995336	-1.81818	0.00995336	-1.81818	0.0118833	-1.81818
0.00995733	-1.03896	0.00995733	-1.03896	0.0118839	-0.25974
0.00995855	0	0.00995855	0	0.0118889	0
0.0099625	-0.519481	0.0099625	-0.519481	0.0118893	0.25974
0.00996328	-2.85714	0.00996328	-2.85714	0.0118907	-3.8961
0.00996448	1.2987	0.00996448	1.2987	0.0118911	-3.37662
0.00996521	-1.2987	0.00996521	-1.2987	0.0118925	-1.03896
0.00996798	0	0.00996798	0	0.0118947	2.85714
0.00997689	1.55844	0.00997689	1.55844	0.0118974	1.81818
0.00997799	-0.25974	0.00997799	-0.25974	0.0118991	-2.33766
0.00997957	0.779221	0.00997957	0.779221	0.0119024	0.25974
0.00998173	5.71429	0.00998173	5.71429	0.0119096	1.2987
0.00998253	-4.15584	0.00998253	-4.15584	0.0119114	0.779221
0.00998837	-2.33766	0.00998837	-2.33766	0.0119142	2.5974
0.00998953	2.07792	0.00998953	2.07792	0.0119143	1.03896
0.00999206	0	0.00999206	0	0.0119151	-1.2987
0.0099943	-1.03896	0.0099943	-1.03896	0.0119153	-1.55844
0.00999659	0.779221	0.00999659	0.779221	0.0119176	-1.03896
0.00999689	1.03896	0.00999689	1.03896	0.0119177	-1.81818
0.0100037	1.2987			0.0119191	3.37662
0.0100085	1.03896			0.0119227	-2.07792
0.0100102	3.63636			0.0119231	4.15584
0.0100135	0.779221			0.0119277	0
0.0100138	0			0.0119302	-1.55844
0.0100224	0			0.0119331	-4.67532
0.0100241	2.5974			0.0119361	1.81818
0.0100289	-3.11688			0.0119366	0.519481
0.0100295	-3.63636			0.0119376	-0.779221
0.0100304	3.8961			0.0119411	-0.25974
0.0100319	2.5974			0.0119463	-0.519481
0.010033	-2.33766			0.0119503	-0.519481
0.0100407	4.41559			0.0119512	2.07792
0.0100426	-2.85714			0.0119515	0.519481
0.010044	2.33766			0.0119525	-3.37662
0.0100441	0.779221			0.0119556	2.33766
0.0100451	1.2987			0.0119585	-0.25974
0.0100468	2.5974			0.0119589	1.2987
0.0100468	2.5974			0.01196	1.2987
0.0100468	-1.55844			0.0119616	-1.81818
0.0100485	3.8961			0.0119624	-0.25974
0.0100555	-1.55844			0.0119649	1.03896
0.010058	-0.519481			0.0119686	-0.25974
0.010059	-1.2987			0.0119708	0
0.0100604	2.07792			0.0119817	0
0.0100604	1.81818			0.0119856	0.779221
0.0100609	0.779221			0.011987	-1.55844
0.0100628	3.37662			0.011989	0.519481
0.0100672	1.03896			0.0119897	0.25974
0.0100747	1.2987			0.0119973	1.03896
0.0100765	-3.11688			0.0119999	-2.33766
0.0100797	-3.8961			0.0120003	2.33766
0.0100819	0.519481			0.0120011	-0.519481
0.0100826	-3.11688			0.0120023	-0.25974
0.010088	-5.71429			0.0120071	-0.779221
0.0100891	1.03896			0.0120072	3.11688
0.0100902	-1.03896			0.0120072	-2.5974
0.0100902	3.37662			0.0120077	1.03896
0.0101005	1.03896			0.0120129	0.25974
0.010104	-2.33766			0.0120157	3.8961
0.0101047	-1.81818			0.0120178	2.33766
0.010106	-0.519481			0.0120181	0.25974
0.0101071	-0.519481			0.0120191	-0.519481
0.0101084	-3.8961			0.0120206	-0.779221
0.0101102	-3.8961			0.0120216	2.33766
0.0101125	2.33766			0.0120217	-3.37662
0.0101202	0.25974			0.0120234	4.15584
0.0101252	-3.37662			0.0120251	-0.519481
0.0101318	-5.1948			0.0120255	-2.07792
0.0101334	-0.519481			0.0120347	1.81818
0.0101344	-1.03896			0.0120419	-0.779221
0.0101383	1.81818			0.0120429	-1.03896
0.0101384	1.2987			0.0120446	3.8961
0.0101391	0.519481			0.0120518	1.55844
0.010142	-0.519481			0.012056	2.07792
0.0101422	0.519481			0.0120596	1.55844
0.0101428	-3.37662			0.0120618	-0.25974
0.0101439	-0.779221			0.0120669	2.07792
0.0101452	2.33766			0.0120682	-1.81818
0.0101454	-0.519481			0.0120705	5.1948
0.010148	0.519481			0.0120772	-0.779221
0.0101497	2.07792			0.0120776	-1.03896
0.0101521	-4.67532			0.012078	1.81818
0.0101528	-0.25974			0.012083	-0.519481
0.0101547	0.779221			0.0120906	0
0.010155	0.519481			0.0120942	1.55844
0.0101553	3.11688			0.0121067	0.519481
0.0101586	4.93506			0.0121067	0.519481
0.0101589	1.03896			0.0121105	-5.1948
0.0101644	-0.779221			0.0121114	0.519481
0.0101682	1.81818			0.0121126	2.33766
0.010169	-1.81818			0.0121133	2.33766
0.0101693	-2.07792			0.0121141	-0.519481
0.0101703	-0.779221			0.0121151	0.779221
0.0101728	0.519481			0.0121155	0.519481
0.0101755	-2.85714			0.0121176	-2.33766
0.0101765	2.33766			0.0121187	-0.519481
0.0101825	3.11688			0.0121238	-1.2987
0.0101847	1.55844			0.0121307	1.81818
0.010185	0			0.0121317	-0.25974
0.0101883	0			0.0121346	-3.8961
0.0101991	-1.81818			0.0121347	1.55844
0.0102016	0.519481			0.012135	0.25974
0.0102029	-3.63636			0.0121368	2.07792
0.0102068	1.2987			0.0121388	2.5974
0.0102077	-2.5974			0.0121396	0.25974
0.0102083	0			0.0121397	1.2987
0.0102139	-3.63636			0.0121426	0.779221
0.010214	0.25974			0.0121443	2.33766
0.0102169	0.25974			0.0121455	0.25974
0.0102175	2.5974			0.0121473	-0.519481
0.010218	-2.5974			0.0121523	-2.5974
0.0102184	2.07792			0.0121525	1.81818
0.0102196	0.25974			0.0121531	2.5974
0.0102215	4.93506			0.0121561	-1.03896
0.0102246	3.37662			0.0121579	1.03896
0.0102271	1.2987			0.0121583	3.11688
0.0102277	0.519481			0.0121631	4.15584
0.0102287	2.5974			0.0121631	-0.25974
0.0102303	3.8961			0.0121632	5.97403
0.0102337	0.779221			0.0121635	0.25974
0.0102342	2.07792			0.0121648	-2.5974
0.0102389	-3.11688			0.0121669	-0.25974
0.0102444	-2.33766			0.0121671	1.55844
0.0102473	0.519481			0.0121694	1.81818
0.0102486	-2.33766			0.0121697	-0.519481
0.0102492	1.55844			0.0121715	-1.81818
0.0102501	0.25974			0.012172	1.03896
0.010252	0			0.0121733	1.81818
0.0102566	0.519481			0.0121746	0.25974
0.0102587	-0.519481			0.0121766	-4.41559
0.0102596	2.33766			0.0121784	-2.07792
0.0102642	1.03896			0.012179	2.85714
0.0102658	-2.5974			0.0121824	-1.55844
0.0102699	-3.11688			0.0121827	1.03896
0.0102701	-1.81818			0.0121837	4.67532
0.0102719	4.15584			0.0121855	0.779221
0.0102727	-4.41559			0.0121932	-2.33766
0.0102741	0.779221			0.0121985	1.03896
0.0102743	0.25974			0.0121995	3.11688
0.0102774	2.85714			0.0122039	-2.33766
0.0102779	0.519481			0.0122085	-3.11688
0.0102796	-2.07792			0.0122116	3.37662
0.0102945	3.37662			0.0122178	1.2987
0.0102964	1.2987			0.0122181	4.15584
0.0102997	1.55844			0.012222	-2.85714
0.0102998	-0.519481			0.0122227	-2.07792
0.0103012	0			0.012225	-2.33766
0.0103035	0.779221			0.0122258	4.15584
0.0103036	-1.03896			0.0122279	0.779221
0.0103133	-1.55844			0.0122308	3.63636
0.0103166	-1.03896			0.0122315	-0.779221
0.0103204	2.5974			0.0122337	-2.07792
0.0103207	3.8961			0.0122364	1.03896
0.0103234	-4.67532			0.0122366	3.11688
0.0103247	3.11688			0.0122376	2.07792
0.010331	-3.11688			0.0122387	4.15584
0.0103312	0.25974			0.0122394	4.41559
0.0103332	-0.25974			0.0122415	4.15584
0.0103368	1.2987			0.0122427	-0.519481
0.0103375	1.03896			0.0122429	0.519481
0.0103491	-2.33766			0.0122479	0.519481
0.0103495	-0.779221			0.0122485	2.33766
0.0103499	0.779221			0.0122533	1.03896
0.0103504	5.1948			0.0122567	2.33766
0.0103507	-0.519481			0.0122572	-3.11688
0.010353	2.5974			0.0122576	0.25974
0.0103533	-1.03896			0.0122615	5.97403
0.0103546	3.63636			0.0122658	3.11688
0.0103549	1.55844			0.0122721	3.63636
0.0103568	0.25974			0.0122752	1.03896
0.0103616	1.55844			0.0122767	1.81818
0.0103632	-1.2987			0.0122794	2.33766
0.0103649	4.67532			0.0122811	0.519481
0.0103652	2.85714			0.012286	0.25974
0.010366	0.25974			0.0122898	-1.03896
0.010381	-2.07792			0.0122901	0.25974
0.0103814	2.85714			0.0122902	0
0.0103826	-1.81818			0.0122913	0.779221
0.0103831	-2.33766			0.0122928	1.81818
0.0103835	-0.519481			0.0122966	2.85714
0.010384	-1.03896			0.0122989	1.55844
0.0103933	-4.67532			0.0123003	-1.81818
0.0103948	2.07792			0.0123032	-0.25974
0.0103962	1.55844			0.012306	0
0.0103965	1.55844			0.0123075	-1.81818
0.0103995	1.81818			0.0123115	1.03896
0.0104017	-1.81818			0.0123151	1.03896
0.0104024	-1.03896			0.0123168	1.03896
0.0104041	1.2987			0.01232	0.779221
0.0104048	-0.519481			0.0123212	2.07792
0.0104064	-1.03896			0.012324	0.779221
0.0104074	4.15584			0.0123255	-0.519481
0.0104079	-2.07792			0.0123285	1.81818
0.0104128	-2.85714			0.0123318	-2.5974
0.0104153	1.2987			0.0123321	1.55844
0.0104153	-1.03896			0.0123339	1.03896
0.010417	0.519481			0.0123351	2.07792
0.0104183	4.67532			0.012336	-1.03896
0.0104184	2.85714			0.0123364	2.85714
0.0104192	0			0.0123416	-3.8961
0.0104204	-2.33766			0.0123429	0.519481
0.010421	0.25974			0.0123487	0.779221
0.0104212	-2.5974			0.0123538	2.07792
0.0104267	-3.11688			0.0123538	1.55844
0.0104328	-3.8961			0.0123542	0.779221
0.0104355	1.2987			0.0123571	-0.779221
0.0104359	1.55844			0.0123571	1.55844
0.0104373	3.37662			0.0123593	2.07792
0.0104373	-1.2987			0.0123594	2.85714
0.0104382	-3.63636			0.0123644	3.11688
0.0104407	2.07792			0.0123662	-0.779221
0.0104432	-4.41559			0.0123687	-2.33766
0.0104464	0.519481			0.0123695	0
0.0104471	-2.85714			0.0123728	-0.25974
0.010449	-1.81818			0.012374	-0.25974
0.0104555	-0.779221			0.0123755	2.5974
0.0104563	3.37662			0.0123773	1.55844
0.0104589	0.25974			0.0123777	1.81818
0.0104591	-1.81818			0.0123793	0.519481
0.0104593	-1.2987			0.0123818	-0.779221
0.0104601	1.55844			0.0123822	-0.779221
0.0104603	0.519481			0.0123824	2.85714
0.0104627	0.779221			0.0123867	-2.07792
0.0104722	-2.07792			0.0123882	0.25974
0.010474	1.2987			0.0123921	3.11688
0.0104766	0.779221			0.0123927	1.55844
0.0104778	4.41559			0.0123968	-2.5974
0.010487	-1.03896			0.012399	0.779221
0.0104896	3.37662			0.0124012	-0.519481
0.0104901	-1.81818			0.0124018	3.8961
0.010491	-1.55844			0.012406	0.25974
0.0104948	0			0.0124105	0
0.0104951	0.25974			0.0124119	2.33766
0.0105077	-0.25974			0.0124179	-1.03896
0.0105139	5.71429			0.0124188	1.55844
0.0105159	2.5974			0.0124212	-0.779221
0.0105164	1.03896			0.0124242	2.33766
0.0105168	0.519481			0.0124286	-0.25974
0.0105186	1.55844			0.0124294	1.03896
0.0105234	3.11688			0.0124323	-0.519481
0.0105269	3.11688			0.0124343	-0.25974
0.0105305	-3.63636			0.0124378	4.15584
0.0105318	2.07792			0.0124421	-1.81818
0.0105377	-0.779221			0.0124438	0.25974
0.0105389	1.2987			0.0124469	1.81818
0.0105418	1.2987			0.0124475	-0.25974
0.0105441	3.63636			0.0124476	0.519481
0.0105453	-0.779221			0.0124487	-1.03896
0.0105476	1.03896			0.0124531	1.03896
0.0105481	1.03896			0.0124559	1.81818
0.0105486	2.07792			0.0124582	-0.519481
0.0105493	0			0.0124594	0.779221
0.0105518	0.519481			0.0124594	-0.779221
0.0105525	-4.15584			0.0124611	3.37662
0.0105525	-1.81818			0.0124613	1.55844
0.0105565	-2.85714			0.0124686	1.03896
0.010557	2.07792			0.0124715	1.81818
0.0105603	2.5974			0.0124715	1.55844
0.0105603	0.25974			0.0124735	-2.5974
0.0105634	-1.81818			0.0124745	2.5974
0.0105649	-3.37662			0.0124786	3.11688
0.0105658	4.93506			0.0124814	0.779221
0.0105671	3.63636			0.0124833	-1.2987
0.0105674	0.25974			0.0124851	4.41559
0.0105692	-0.25974			0.0124861	-3.63636
0.0105714	-3.63636			0.0124923	-2.33766
0.01058	-2.5974			0.012493	2.5974
0.010582	0.779221			0.0124947	1.55844
0.0105877	-4.41559			0.0124952	-0.779221
0.0105901	1.55844			0.012503	-1.55844
0.0105915	-0.25974			0.0125043	-0.519481
0.0105916	-1.55844			0.012508	-0.519481
0.0105919	-0.25974			0.012509	-1.03896
0.0105934	2.85714			0.0125104	3.11688
0.0105955	3.11688			0.0125106	-0.779221
0.0105973	3.8961			0.0125138	0.25974
0.0106026	2.85714			0.0125161	-0.779221
0.0106038	-4.15584			0.0125171	0.25974
0.0106063	-6.49351			0.0125194	-4.67532
0.010611	-3.63636			0.0125223	-2.07792
0.0106111	4.93506			0.0125234	1.81818
0.0106116	3.8961			0.0125239	0.25974
0.0106117	1.55844			0.012524	4.15584
0.0106133	2.5974			0.0125241	0.519481
0.0106148	2.5974			0.0125241	0.519481
0.0106171	-0.779221			0.0125249	1.81818
0.0106199	-0.25974			0.0125275	3.8961
0.0106211	1.03896			0.0125278	0.25974
0.010625	-4.15584			0.0125308	-1.2987
0.0106336	2.07792			0.0125342	0.519481
0.0106356	-0.779221			0.0125354	-0.25974
0.010639	-3.37662			0.0125355	-0.779221
0.0106418	1.03896			0.0125357	-2.07792
0.0106421	-2.33766			0.0125387	-0.519481
0.0106439	-0.25974			0.0125394	-1.2987
0.010644	-0.779221			0.0125398	-1.2987
0.0106467	-2.5974			0.0125402	0
0.0106481	2.33766			0.0125435	-1.2987
0.0106522	4.15584			0.0125455	1.55844
0.0106529	-2.5974			0.0125475	-1.03896
0.0106541	-0.519481			0.0125487	1.55844
0.0106558	-0.25974			0.0125491	1.55844
0.0106585	2.5974			0.0125492	-5.45455
0.0106659	-1.2987			0.0125511	3.8961
0.0106717	0.779221			0.0125522	-0.519481
0.0106756	-0.779221			0.0125522	-0.779221
0.0106802	-0.779221			0.0125624	-1.03896
0.0106803	-0.25974			0.0125654	-0.25974
0.010682	0.25974			0.0125675	-1.2987
0.0106856	0			0.01258	1.03896
0.0106862	-2.07792			0.012586	-1.55844
0.010687	0.25974			0.0125883	-2.07792
0.0106899	0			0.0125898	-2.85714
0.0106942	-7.01299			0.0125899	2.85714
0.0106953	0			0.0125903	3.11688
0.0106974	2.07792			0.0125927	-1.81818
0.0106991	4.41559			0.012593	-0.519481
0.0107045	-0.25974			0.0125931	-2.07792
0.0107065	3.37662			0.0125941	1.81818
0.010707	1.03896			0.012598	-0.25974
0.0107126	-3.63636			0.0126004	3.37662
0.0107134	1.03896			0.0126008	1.03896
0.0107175	2.85714			0.0126034	0.25974
0.0107217	2.85714			0.0126035	-2.85714
0.0107243	3.11688			0.0126071	2.07792
0.0107247	-1.81818			0.0126116	1.55844
0.0107268	0			0.0126172	2.07792
0.0107334	2.85714			0.0126177	-1.81818
0.0107338	0			0.0126238	-3.37662
0.0107339	1.55844			0.0126241	0
0.0107392	-1.55844			0.0126254	-0.519481
0.0107392	1.81818			0.012626	-1.03896
0.0107413	-1.2987			0.0126284	-1.81818
0.0107418	-2.33766			0.012629	0.519481
0.0107423	-1.03896			0.0126315	0.519481
0.0107424	1.03896			0.0126366	-3.11688
0.0107427	-2.5974			0.0126401	1.03896
0.0107433	0.519481			0.0126427	-0.25974
0.0107445	0.519481			0.0126449	1.81818
0.0107482	-1.55844			0.0126473	-0.519481
0.0107501	2.33766			0.0126491	0.779221
0.0107524	0.779221			0.0126543	2.5974
0.0107564	-1.03896			0.0126549	2.33766
0.0107567	-0.25974			0.0126562	-3.8961
0.0107569	1.81818			0.0126631	0.25974
0.0107623	2.85714			0.0126638	0.519481
0.0107639	-1.03896			0.0126675	1.2987
0.0107676	1.81818			0.0126687	0.779221
0.0107678	-1.2987			0.0126706	0.519481
0.0107688	1.2987			0.0126714	2.85714
0.0107699	1.55844			0.0126745	-5.1948
0.0107719	-0.25974			0.0126757	2.5974
0.0107744	-4.15584			0.0126763	-1.03896
0.0107757	-2.07792			0.0126769	1.2987
0.0107776	1.2987			0.0126833	1.2987
0.0107786	0			0.0126839	1.81818
0.0107823	2.07792			0.0126842	2.33766
0.0107847	2.33766			0.0126861	-0.25974
0.010788	-0.25974			0.0126867	2.07792
0.0107951	3.8961			0.0126934	-0.25974
0.010797	3.8961			0.0126991	4.41559
0.0107979	-5.45455			0.0126996	-2.07792
0.0108	-0.519481			0.0126999	-4.15584
0.0108047	1.55844			0.0127004	0
0.0108087	-4.15584			0.0127029	1.03896
0.0108093	1.2987			0.012708	2.07792
0.0108112	2.5974			0.0127115	0.779221
0.0108116	1.55844			0.0127121	-0.779221
0.0108142	0.25974			0.0127136	-1.2987
0.0108153	0.25974			0.0127167	-1.81818
0.010816	3.63636			0.0127224	-1.55844
0.0108162	0.25974			0.0127234	0.519481
0.0108193	1.81818			0.0127238	1.2987
0.0108194	1.81818			0.0127265	3.11688
0.0108198	2.33766			0.0127293	-1.81818
0.0108199	-3.63636			0.0127294	-0.519481
0.0108234	-2.5974			0.0127318	-0.779221
0.0108279	1.2987			0.0127321	0
0.0108301	3.37662			0.0127339	0
0.010831	-0.25974			0.012735	2.33766
0.0108322	-2.5974			0.0127384	4.15584
0.010835	-1.81818			0.01274	1.03896
0.0108372	0.25974			0.0127406	0.519481
0.0108429	3.37662			0.0127431	1.2987
0.0108436	0.25974			0.0127452	2.33766
0.0108457	0.25974			0.0127489	3.37662
0.0108458	1.55844			0.01275	1.81818
0.010846	2.07792			0.0127501	2.07792
0.010847	-4.41559			0.0127506	-1.03896
0.0108473	1.2987			0.0127523	0
0.0108482	3.37662			0.0127524	2.5974
0.0108505	-0.519481			0.0127525	2.07792
0.0108518	-1.03896			0.0127542	2.5974
0.010853	-0.779221			0.0127559	4.41559
0.0108558	-1.03896			0.0127586	0.779221
0.0108599	-0.25974			0.0127589	-0.25974
0.0108606	0.25974			0.0127649	2.07792
0.0108625	-1.2987			0.0127658	1.55844
0.0108669	1.81818			0.0127662	2.5974
0.0108681	2.5974			0.0127675	2.85714
0.0108702	-0.519481			0.0127744	0.779221
0.0108733	-0.779221			0.012775	-0.519481
0.0108758	0			0.0127757	-4.15584
0.010891	2.07792			0.012778	1.03896
0.0108932	-4.41559			0.0127805	-3.11688
0.0108936	3.8961			0.0127828	-0.25974
0.0108941	4.67532			0.0127828	-1.2987
0.0108948	0.519481			0.0127859	2.5974
0.010902	2.07792			0.0127867	-3.8961
0.0109057	-0.25974			0.012788	0.25974
0.0109063	-2.85714			0.0127944	5.1948
0.0109065	1.55844			0.0127965	2.07792
0.0109067	-0.779221			0.0127968	-3.37662
0.0109124	0.779221			0.0127968	-1.03896
0.0109161	-3.37662			0.012801	-1.03896
0.01092	-2.5974			0.0128013	-4.41559
0.0109222	2.5974			0.0128049	3.11688
0.0109223	0.25974			0.0128059	1.2987
0.0109237	3.37662			0.0128062	-0.779221
0.010925	1.81818			0.0128065	-1.55844
0.0109252	-2.07792			0.012809	-7.53247
0.0109264	0.25974			0.0128099	1.03896
0.0109272	1.55844			0.0128104	3.63636
0.0109279	3.11688			0.0128132	2.33766
0.0109313	0.779221			0.0128145	-0.519481
0.010933	1.55844			0.0128155	-1.55844
0.0109371	-2.85714			0.0128186	1.81818
0.0109394	2.07792			0.0128202	0.25974
0.0109408	-5.71429			0.0128214	2.07792
0.0109438	-0.779221			0.0128233	3.63636
0.0109467	1.03896			0.0128246	1.55844
0.0109472	1.81818			0.0128264	2.85714
0.0109491	2.33766			0.0128285	0.779221
0.0109506	0.779221			0.0128296	-0.25974
0.0109518	-0.779221			0.0128312	1.03896
0.0109522	0.779221			0.0128327	1.55844
0.0109542	2.85714			0.0128347	-1.55844
0.0109543	2.33766			0.0128357	4.93506
0.0109549	3.8961			0.0128377	-1.03896
0.0109604	-0.25974			0.0128409	3.63636
0.0109608	-1.55844			0.0128457	-0.25974
0.0109625	-0.25974			0.0128496	-1.55844
0.0109637	-2.07792			0.0128524	1.81818
0.0109644	0			0.0128537	-0.779221
0.0109674	1.03896			0.0128537	0
0.0109693	0.519481			0.0128558	2.07792
0.0109829	-6.49351			0.0128567	0.25974
0.0109837	-1.81818			0.0128574	4.41559
0.0109842	-2.5974			0.0128581	-1.55844
0.0109847	0.779221			0.0128587	-0.25974
0.0109881	1.55844			0.0128591	0.519481
0.0109911	-2.33766			0.0128599	-1.81818
0.0109934	2.33766			0.01286	1.2987
0.0109945	0			0.0128682	0.519481
0.0109961	-3.63636			0.0128711	2.85714
0.0110155	-1.03896			0.0128717	2.85714
0.0110174	-4.93506			0.0128746	0.519481
0.0110197	1.03896			0.012875	-2.33766
0.011021	1.55844			0.0128778	-0.25974
0.0110267	1.55844			0.0128808	3.8961
0.0110277	-2.07792			0.0128823	2.33766
0.0110304	7.01299			0.0128838	3.11688
0.0110338	-0.25974			0.0128849	-0.519481
0.011034	-2.5974			0.0128888	0.519481
0.0110362	0.519481			0.0128891	2.5974
0.0110387	-1.03896			0.0128967	2.85714
0.0110415	0.519481			0.0129088	5.71429
0.0110429	0			0.0129089	0.25974
0.0110439	-2.5974			0.0129096	0
0.011046	2.33766			0.0129103	-1.03896
0.0110481	1.03896			0.0129103	0.779221
0.0110495	-1.55844			0.0129108	-3.11688
0.0110534	-2.85714			0.0129108	-2.07792
0.0110536	0.25974			0.0129158	-4.41559
0.0110541	-0.779221			0.0129196	-3.63636
0.011056	-0.25974			0.0129213	-1.2987
0.0110581	1.81818			0.0129222	1.81818
0.0110593	0.519481			0.012923	2.5974
0.0110594	1.81818			0.0129246	1.81818
0.0110606	2.07792			0.0129258	2.07792
0.0110617	3.11688			0.0129273	-0.519481
0.0110619	-1.55844			0.0129287	-2.07792
0.0110665	-0.519481			0.0129291	3.63636
0.0110712	2.5974			0.0129328	0
0.011074	4.41559			0.0129387	0.779221
0.0110778	2.5974			0.0129404	4.93506
0.0110807	-2.07792			0.0129456	0.25974
0.0110815	-7.01299			0.0129464	1.2987
0.0110821	-1.2987			0.0129469	1.55844
0.0110863	1.2987			0.01295	2.33766
0.011088	0			0.0129529	2.85714
0.0110881	0.519481			0.0129549	2.85714
0.0110897	1.81818			0.0129559	-0.519481
0.0110957	2.33766			0.0129566	1.03896
0.0110963	1.03896			0.0129578	0.779221
0.0110967	1.55844			0.0129626	2.07792
0.0110981	3.37662			0.0129642	-0.25974
0.0111041	-2.5974			0.012966	-0.25974
0.0111043	-5.1948			0.0129674	-1.03896
0.0111063	-1.03896			0.0129689	1.2987
0.0111145	2.07792			0.0129695	1.81818
0.011115	2.85714			0.01297	-0.519481
0.0111167	3.63636			0.0129712	3.11688
0.0111167	5.45455			0.0129748	2.07792
0.0111261	3.11688			0.0129786	-1.55844
0.0111294	-0.25974			0.0129799	4.15584
0.01113	2.07792			0.0129838	2.5974
0.0111317	-2.07792			0.0129849	0.519481
0.011132	-0.519481			0.0129896	1.81818
0.0111329	4.41559			0.0129906	-1.2987
0.0111331	4.15584			0.0129956	0.519481
0.0111342	0.519481			0.012997	-3.8961
0.0111345	7.27273			0.0129982	-1.81818
0.0111351	-2.85714			0.0130005	-0.519481
0.0111363	1.2987			0.0130007	0.519481
0.0111364	2.85714			0.0130011	-0.519481
0.0111371	2.85714			0.0130023	-0.519481
0.0111389	0.519481			0.0130026	1.55844
0.011139	-1.03896			0.013003	-0.25974
0.0111496	-2.5974			0.0130051	2.5974
0.0111535	-0.779221			0.0130066	1.03896
0.0111537	0.519481			0.0130079	0.779221
0.0111579	0			0.0130082	0.779221
0.0111594	1.03896			0.0130086	-0.25974
0.0111594	-1.03896			0.0130108	2.33766
0.01116	-0.779221			0.013011	2.5974
0.0111602	-0.25974			0.0130113	2.07792
0.0111621	-0.25974			0.0130157	-1.55844
0.0111646	-3.8961			0.0130188	-0.779221
0.0111663	-1.2987			0.0130195	0.779221
0.0111664	-2.5974			0.0130201	0.519481
0.0111677	-1.03896			0.0130232	2.85714
0.0111705	-2.07792			0.0130239	3.37662
0.0111709	1.2987			0.0130246	0.25974
0.0111738	2.85714			0.0130249	-2.33766
0.0111785	1.55844			0.013025	2.07792
0.0111813	1.2987			0.0130303	-2.5974
0.0111838	-1.03896			0.0130305	1.2987
0.0111839	2.07792			0.0130315	3.8961
0.0111874	3.63636			0.0130329	-1.55844
0.0111898	-0.25974			0.013033	-5.1948
0.0111922	-4.15584			0.0130341	-6.49351
0.0111948	1.03896			0.0130349	-0.779221
0.0111988	3.37662			0.0130397	0.779221
0.0111994	0			0.0130413	-1.03896
0.0112097	-0.519481			0.0130422	-2.07792
0.0112109	-0.519481			0.0130429	-4.41559
0.0112135	0.779221			0.0130464	2.33766
0.0112165	1.03896			0.0130481	-1.2987
0.0112178	0			0.0130503	-0.779221
0.0112193	-2.5974			0.0130552	0.25974
0.0112232	-2.07792			0.0130579	1.55844
0.0112236	0.25974			0.0130607	1.2987
0.0112283	1.2987			0.0130632	2.33766
0.0112286	-1.81818			0.0130645	-3.11688
0.0112295	0			0.0130648	-0.519481
0.0112368	0.25974			0.0130656	-3.11688
0.011242	1.03896			0.0130682	1.03896
0.0112437	1.55844			0.0130728	0.25974
0.0112457	0.779221			0.0130734	5.1948
0.0112471	-2.07792			0.0130741	-0.25974
0.0112474	-1.55844			0.0130798	2.33766
0.0112495	-2.33766			0.0130807	3.8961
0.0112496	2.5974			0.0130809	2.33766
0.0112496	5.1948			0.0130833	-1.03896
0.0112515	-0.519481			0.0130862	-3.11688
0.0112526	1.81818			0.0130952	-1.03896
0.0112527	0.779221			0.0130998	-1.55844
0.0112534	-3.37662			0.0131008	0.519481
0.0112583	0.25974			0.0131014	0.779221
0.0112586	-5.97403			0.0131027	0.779221
0.0112593	0.779221			0.0131046	-1.2987
0.0112655	1.03896			0.0131058	0.519481
0.0112676	0.779221			0.0131083	1.03896
0.0112702	-0.779221			0.0131114	-4.67532
0.0112709	3.63636			0.0131124	0
0.0112715	-3.37662			0.0131128	-3.63636
0.0112739	1.03896			0.0131136	3.11688
0.0112769	-4.15584			0.0131137	0.25974
0.01128	2.5974			0.0131144	1.03896
0.0112823	0.779221			0.0131159	-4.93506
0.0112838	0.519481			0.0131202	0.25974
0.011285	0.779221			0.0131206	-2.33766
0.0112938	0.519481			0.0131245	0.519481
0.0113066	0			0.0131246	-1.81818
0.0113074	2.85714			0.013131	-0.25974
0.0113098	2.07792			0.0131352	-5.1948
0.0113111	0.779221			0.0131371	-1.2987
0.011312	0			0.0131376	1.03896
0.0113165	-5.45455			0.0131396	1.81818
0.0113169	-0.779221			0.0131425	0
0.0113171	0.779221			0.0131432	1.2987
0.0113175	2.33766			0.0131448	2.85714
0.011318	-0.25974			0.0131464	2.07792
0.0113184	-1.55844			0.0131474	-1.03896
0.0113262	-1.2987			0.0131482	4.67532
0.0113299	4.67532			0.0131494	1.55844
0.0113303	-0.25974			0.0131534	1.55844
0.0113324	-1.55844			0.0131603	1.2987
0.0113351	1.55844			0.0131621	1.2987
0.0113383	-3.37662			0.0131623	2.07792
0.0113422	-1.2987			0.0131741	-0.519481
0.0113429	0.779221			0.0131755	4.93506
0.0113433	0.779221			0.0131798	-0.25974
0.0113446	1.55844			0.0131881	2.5974
0.0113466	2.07792			0.0131906	-2.07792
0.0113471	-0.519481			0.0131907	1.2987
0.0113472	0.519481			0.013192	1.2987
0.0113483	-1.03896			0.0131926	0.519481
0.0113512	0.779221			0.0131951	1.81818
0.0113566	4.15584			0.0131969	-1.55844
0.0113589	0.779221			0.0132027	1.2987
0.0113617	-2.5974			0.0132046	0.25974
0.0113709	2.33766			0.0132053	-0.519481
0.0113732	-0.519481			0.0132084	-0.519481
0.0113741	-2.33766			0.0132102	2.5974
0.0113756	-1.55844			0.0132139	2.33766
0.0113796	1.55844			0.0132181	5.45455
0.011383	0			0.0132218	3.11688
0.0113831	1.03896			0.0132224	4.41559
0.0113926	-1.2987			0.0132229	0.25974
0.0113936	2.07792			0.0132277	3.11688
0.0113964	2.5974			0.0132325	0.779221
0.0113964	-1.55844			0.0132335	1.03896
0.0113966	-0.519481			0.0132342	-2.07792
0.0113982	1.2987			0.0132342	-1.2987
0.0113992	1.81818			0.0132354	-4.93506
0.0114048	0.25974			0.0132359	-3.63636
0.0114094	0.25974			0.0132368	6.23377
0.0114121	1.03896			0.0132372	1.55844
0.0114132	-0.519481			0.0132399	0.779221
0.0114168	-4.41559			0.0132409	1.03896
0.0114171	3.8961			0.0132446	2.07792
0.0114186	0.519481			0.0132475	3.11688
0.0114187	1.2987			0.013248	-1.55844
0.0114207	-1.81818			0.0132493	-3.11688
0.0114226	3.37662			0.013252	-1.81818
0.011423	2.07792			0.0132531	-0.25974
0.0114239	0.779221			0.0132622	1.2987
0.0114275	1.55844			0.0132668	1.03896
0.0114275	3.37662			0.0132708	-0.519481
0.0114294	-1.03896			0.0132715	1.55844
0.0114318	-1.2987			0.0132724	2.85714
0.0114374	5.71429			0.0132727	-0.779221
0.0114379	0			0.0132737	1.03896
0.0114388	5.45455			0.0132758	0.779221
0.0114402	-3.11688			0.013278	3.11688
0.0114404	1.2987			0.0132817	5.1948
0.011441	4.67532			0.0132838	-0.519481
0.0114413	2.33766			0.0132904	0.519481
0.0114433	-2.07792			0.0132915	1.03896
0.0114477	2.85714			0.0132979	-0.519481
0.0114479	-3.63636			0.0133012	2.5974
0.0114513	2.85714			0.013302	-2.07792
0.0114516	-1.2987			0.0133023	0
0.011455	-1.03896			0.0133041	-0.519481
0.0114552	2.33766			0.0133145	3.11688
0.011457	0.779221			0.0133201	1.81818
0.0114573	2.33766			0.0133206	-1.55844
0.0114575	-1.03896			0.0133245	1.81818
0.0114593	2.07792			0.013326	-1.2987
0.0114617	1.03896			0.0133322	1.2987
0.0114618	3.11688			0.013335	3.37662
0.0114647	3.11688			0.0133353	0
0.0114695	4.67532			0.0133406	-1.2987
0.0114706	-3.8961			0.0133475	0
0.0114772	-3.8961			0.0133493	0.519481
0.0114775	0			0.0133503	0.779221
0.0114778	2.33766			0.0133545	0
0.0114783	1.55844			0.0133562	0.25974
0.0114812	0.519481			0.0133562	-3.63636
0.011482	3.8961			0.0133564	-1.03896
0.0114826	0.519481			0.0133637	5.97403
0.011483	2.33766			0.013364	-0.779221
0.0114857	-1.55844			0.0133646	1.81818
0.0114873	1.03896			0.0133646	0
0.0114916	1.81818			0.0133647	-1.81818
0.0114932	-0.25974			0.013366	-2.33766
0.0114945	-1.55844			0.013366	-3.37662
0.0114981	0.25974			0.0133681	-0.25974
0.0114985	-1.81818			0.0133714	-2.07792
0.0115002	-0.25974			0.0133763	0.25974
0.011502	-1.2987			0.0133787	2.07792
0.0115032	1.2987			0.0133793	-1.03896
0.0115043	1.55844			0.0133828	-1.55844
0.0115087	-1.81818			0.0133852	-1.03896
0.0115106	2.33766			0.0133862	0.519481
0.0115135	-0.25974			0.0133866	-1.55844
0.0115141	-1.81818			0.0133884	0.779221
0.01152	-0.25974			0.0133939	1.03896
0.0115214	-1.55844			0.0134001	0.779221
0.0115253	-0.25974			0.0134004	3.11688
0.0115268	0.519481			0.0134016	-0.519481
0.0115275	-1.03896			0.0134024	1.81818
0.0115325	-0.519481			0.0134038	0.519481
0.0115359	2.85714			0.0134078	-0.779221
0.0115385	-4.93506			0.0134118	-0.25974
0.0115426	1.81818			0.0134129	1.2987
0.0115446	-2.33766			0.0134158	-0.779221
0.0115505	-5.71429			0.0134172	-2.07792
0.0115527	-2.07792			0.0134192	0.25974
0.0115529	-1.81818			0.0134204	-2.33766
0.0115536	2.07792			0.0134245	0.25974
0.0115538	-1.55844			0.0134258	-2.07792
0.011554	1.03896			0.013426	-0.519481
0.0115549	5.97403			0.0134284	-2.33766
0.011555	-0.519481			0.0134325	0.519481
0.0115551	1.55844			0.013433	0.779221
0.0115598	-0.25974			0.0134359	-2.85714
0.0115627	1.03896			0.0134374	1.2987
0.011566	0.25974			0.0134423	2.07792
0.0115661	-1.03896			0.0134425	2.07792
0.0115663	0.519481			0.013444	-3.11688
0.0115672	-3.37662			0.0134448	3.37662
0.0115676	1.55844			0.0134461	-0.519481
0.0115718	-0.519481			0.0134472	2.33766
0.0115729	-4.15584			0.0134476	2.33766
0.0115778	1.81818			0.0134489	1.55844
0.0115792	-0.779221			0.0134517	-0.25974
0.0115804	2.5974			0.0134563	-0.519481
0.0115816	1.55844			0.0134582	0
0.0115831	3.63636			0.0134611	4.15584
0.0115865	-3.11688			0.0134656	1.2987
0.0115875	2.5974			0.0134667	1.55844
0.0115928	-0.519481			0.0134689	0.779221
0.0115929	1.81818			0.0134693	-0.779221
0.0115973	1.55844			0.0134728	0.779221
0.011598	-0.25974			0.0134765	1.2987
0.0115992	0.779221			0.0134832	0.779221
0.0115996	0			0.0134843	1.55844
0.0116	-3.11688			0.0134886	1.2987
0.0116011	-0.519481			0.0134888	-2.85714
0.0116016	-0.779221			0.0134899	-2.07792
0.0116022	0			0.0134968	2.33766
0.0116057	0.519481			0.0135033	0
0.0116139	3.11688			0.0135114	1.03896
0.0116155	1.03896			0.0135117	1.55844
0.0116159	-3.37662			0.0135139	-2.07792
0.0116183	-0.779221			0.0135142	1.55844
0.0116187	0.25974			0.0135158	0.519481
0.0116211	-0.519481			0.0135163	0
0.0116212	5.71429			0.0135229	1.03896
0.0116238	-0.519481			0.0135247	1.55844
0.0116253	-2.07792			0.0135375	2.07792
0.0116276	-3.8961			0.0135417	-5.71429
0.0116311	2.85714			0.0135419	0.519481
0.0116331	2.85714			0.0135426	1.81818
0.011635	-1.03896			0.0135428	1.81818
0.0116359	-1.55844			0.0135439	-0.519481
0.0116369	-4.41559			0.0135456	2.85714
0.0116421	-0.519481			0.0135501	4.41559
0.0116482	0			0.0135524	-2.5974
0.0116519	-0.25974			0.0135585	0.519481
0.0116541	0.519481			0.0135625	3.11688
0.0116582	-0.519481			0.0135685	1.55844
0.0116604	-4.41559			0.0135687	-4.93506
0.0116646	0.25974			0.0135687	1.03896
0.0116673	6.75325			0.0135747	-2.07792
0.0116681	1.2987			0.0135751	1.03896
0.01167	0.25974			0.0135775	-0.519481
0.011674	3.11688			0.0135775	-1.81818
0.0116747	-1.55844			0.0135856	-3.8961
0.0116787	-0.779221			0.0135876	-3.11688
0.0116813	1.55844			0.013595	-0.25974
0.0116825	3.63636			0.0135965	-0.519481
0.011683	-0.519481			0.0135971	-2.33766
0.0116831	2.07792			0.0135995	4.41559
0.0116837	-2.5974			0.0136001	-1.55844
0.0116842	-0.779221			0.0136017	1.2987
0.0116851	-3.11688			0.0136043	0.779221
0.0116884	0.25974			0.0136043	6.49351
0.0116907	-0.519481			0.0136056	-0.519481
0.0116959	0.779221			0.0136109	1.81818
0.0116965	0.25974			0.0136136	-0.519481
0.0116976	-2.5974			0.0136166	-0.25974
0.0116977	0			0.0136166	2.07792
0.0116988	-1.03896			0.013617	2.5974
0.0116989	1.81818			0.0136174	1.03896
0.0117023	3.37662			0.0136196	0
0.0117045	0.519481			0.0136257	0
0.0117065	-2.07792			0.0136278	-0.779221
0.0117067	0			0.0136289	5.71429
0.0117079	-0.779221			0.0136317	-1.81818
0.0117101	-0.779221			0.0136323	1.03896
0.0117173	-1.03896			0.013635	0.25974
0.0117225	-1.81818			0.0136381	-1.81818
0.0117228	0			0.0136382	1.2987
0.0117235	3.11688			0.0136385	1.2987
0.0117241	-1.55844			0.0136402	0
0.0117268	1.2987			0.0136403	1.55844
0.0117276	-1.03896			0.0136406	-1.2987
0.0117294	-0.25974			0.0136431	1.03896
0.0117304	1.55844			0.0136446	1.03896
0.011732	0.779221			0.0136454	0.779221
0.0117348	2.07792			0.0136473	-1.55844
0.0117358	-2.5974			0.0136506	1.55844
0.0117365	1.55844			0.0136515	5.71429
0.0117372	1.55844			0.0136543	-0.25974
0.0117375	0.25974			0.0136548	-3.11688
0.0117407	0.519481			0.0136611	-3.37662
0.011745	-0.519481			0.0136632	-3.11688
0.0117457	-0.779221			0.0136636	-3.11688
0.0117457	-2.33766			0.0136637	-0.519481
0.0117491	-1.2987			0.0136647	5.97403
0.0117494	0.779221			0.0136664	-0.519481
0.0117519	1.55844			0.0136668	1.03896
0.011759	0.779221			0.0136714	3.8961
0.0117592	2.5974			0.0136788	-1.03896
0.0117598	2.85714			0.01368	1.2987
0.0117643	2.07792			0.0136814	1.03896
0.0117651	0			0.013688	0
0.0117669	-2.07792			0.0136945	1.55844
0.0117672	2.85714			0.0136961	-1.81818
0.0117691	-0.519481			0.013699	-0.779221
0.0117732	-1.2987			0.0137041	-4.67532
0.0117748	3.11688			0.0137049	0.779221
0.0117767	-0.779221			0.0137054	-2.5974
0.0117775	5.45455			0.0137083	1.55844
0.0117776	-1.81818			0.0137089	-1.2987
0.0117852	0.519481			0.0137237	-0.779221
0.0117882	0			0.0137249	-4.15584
0.0117899	0.25974			0.0137265	0.25974
0.0118069	-0.25974			0.013727	-0.519481
0.0118081	0.779221			0.0137318	1.03896
0.0118103	-0.519481			0.0137328	0.779221
0.011813	-2.07792			0.0137362	-2.33766
0.0118136	2.07792			0.0137465	0.25974
0.0118136	-0.25974			0.0137556	3.11688
0.0118152	1.55844			0.0137572	4.93506
0.011819	0.519481			0.0137588	3.11688
0.0118212	2.33766			0.0137622	0.779221
0.0118225	-1.81818			0.0137626	0.779221
0.0118251	0			0.0137681	-5.71429
0.0118252	1.81818			0.0137745	3.11688
0.0118256	4.93506			0.0137754	0.519481
0.0118269	2.07792			0.013778	-1.55844
0.0118286	0			0.0137802	1.55844
0.0118307	0			0.0137804	-5.45455
0.0118309	2.07792			0.0137825	-0.25974
0.0118322	-0.779221			0.0137831	2.85714
0.0118374	-2.5974			0.0137839	1.03896
0.0118379	1.2987			0.013784	1.55844
0.0118382	0.779221			0.0137845	1.81818
0.0118389	4.41559			0.0137854	0.519481
0.0118398	2.85714			0.0137858	-0.519481
0.0118408	0.519481			0.0137876	0.779221
0.0118421	-0.779221			0.013789	-0.779221
0.0118422	-1.81818			0.0137891	1.2987
0.0118457	-3.8961			0.0137892	-3.8961
0.0118492	-1.81818			0.0137904	-1.03896
0.0118493	-3.11688			0.013797	0.25974
0.0118514	3.63636			0.0137985	0
0.0118526	2.07792			0.0138001	1.03896
0.0118534	2.07792			0.0138021	1.55844
0.0118563	-2.33766			0.0138022	-0.779221
0.0118565	-1.81818			0.0138028	3.8961
0.0118565	2.33766			0.0138028	-1.03896
0.0118583	-1.03896			0.0138035	4.15584
0.0118644	-3.11688			0.0138035	2.33766
0.0118666	-0.779221			0.0138087	2.85714
0.0118711	-6.23377			0.0138114	1.55844
0.0118729	-0.519481			0.0138137	-2.5974
0.0118741	1.03896			0.0138163	0
0.0118748	3.37662			0.0138166	2.85714
0.0118833	-1.81818			0.0138167	2.33766
0.0118839	-0.25974			0.0138218	1.81818
0.0118889	0			0.0138221	-0.25974
0.0118893	0.25974			0.0138222	1.81818
0.0118907	-3.8961			0.0138246	-1.81818
0.0118911	-3.37662			0.0138247	-2.07792
0.0118925	-1.03896			0.0138277	1.2987
0.0118947	2.85714			0.0138283	1.55844
0.0118974	1.81818			0.0138287	-0.779221
0.0118991	-2.33766			0.0138315	-4.67532
0.0119024	0.25974			0.0138324	2.33766
0.0119096	1.2987			0.0138359	0.519481
0.0119114	0.779221			0.0138398	-0.519481
0.0119142	2.5974			0.0138428	1.81818
0.0119143	1.03896			0.0138457	-2.33766
0.0119151	-1.2987			0.0138457	-1.2987
0.0119153	-1.55844			0.0138477	-0.779221
0.0119176	-1.03896			0.0138548	4.41559
0.0119177	-1.81818			0.0138586	-0.779221
0.0119191	3.37662			0.0138599	1.81818
0.0119227	-2.07792			0.0138638	0.25974
0.0119231	4.15584			0.0138689	2.07792
0.0119277	0			0.0138757	2.5974
0.0119302	-1.55844			0.0138789	0.25974
0.0119331	-4.67532			0.0138789	-0.519481
0.0119361	1.81818			0.013883	1.03896
0.0119366	0.519481			0.0138857	4.93506
0.0119376	-0.779221			0.0138889	0.779221
0.0119411	-0.25974			0.013891	-0.779221
0.0119463	-0.519481			0.0138918	-1.2987
0.0119503	-0.519481			0.0138957	0.519481
0.0119512	2.07792			0.0139005	-0.25974
0.0119515	0.519481			0.0139009	0.779221
0.0119525	-3.37662			0.0139019	-1.03896
0.0119556	2.33766			0.0139033	3.63636
0.0119585	-0.25974			0.0139059	-3.8961
0.0119589	1.2987			0.013906	-2.33766
0.01196	1.2987			0.0139088	-0.779221
0.0119616	-1.81818			0.0139105	-0.25974
0.0119624	-0.25974			0.0139137	0.519481
0.0119649	1.03896			0.013918	1.81818
0.0119686	-0.25974			0.0139217	-1.81818
0.0119708	0			0.0139241	1.2987
0.0119817	0			0.0139307	-4.67532
0.0119856	0.779221			0.0139311	0.779221
0.011987	-1.55844			0.0139326	2.85714
0.011989	0.519481			0.0139337	3.11688
0.0119897	0.25974			0.0139361	0
0.0119973	1.03896			0.0139371	1.03896
0.0119999	-2.33766			0.0139393	3.11688
0.0120003	2.33766			0.0139459	0
0.0120011	-0.519481			0.0139469	-0.25974
0.0120023	-0.25974			0.0139477	-0.519481
0.0120071	-0.779221			0.0139486	0
0.0120072	3.11688			0.0139492	0
0.0120072	-2.5974			0.0139496	1.55844
0.0120077	1.03896			0.0139524	1.03896
0.0120129	0.25974			0.0139533	3.37662
0.0120157	3.8961			0.0139549	1.2987
0.0120178	2.33766			0.0139642	2.5974
0.0120181	0.25974			0.0139665	-1.03896
0.0120191	-0.519481			0.013971	2.07792
0.0120206	-0.779221			0.0139715	1.81818
0.0120216	2.33766			0.0139735	0
0.0120217	-3.37662			0.0139738	-2.85714
0.0120234	4.15584			0.0139742	1.2987
0.0120251	-0.519481			0.0139821	-0.779221
0.0120255	-2.07792			0.0139831	6.49351
0.0120347	1.81818			0.0139836	-2.07792
0.0120419	-0.779221			0.0139852	1.03896
0.0120429	-1.03896			0.0139922	-1.03896
0.0120446	3.8961			0.0139924	-4.15584
0.0120518	1.55844			0.0139947	2.33766
0.012056	2.07792			0.0140004	-2.33766
0.0120596	1.55844			0.0140009	-0.25974
0.0120618	-0.25974			0.0140014	0
0.0120669	2.07792			0.0140024	-4.15584
0.0120682	-1.81818			0.0140027	4.15584
0.0120705	5.1948			0.0140033	-3.63636
0.0120772	-0.779221			0.0140041	-1.03896
0.0120776	-1.03896			0.0140058	-0.25974
0.012078	1.81818			0.0140091	1.55844
0.012083	-0.519481			0.0140141	3.8961
0.0120906	0			0.0140152	0.25974
0.0120942	1.55844			0.0140189	2.85714
0.0121067	0.519481			0.0140191	0.779221
0.0121067	0.519481			0.0140192	2.5974
0.0121105	-5.1948			0.0140196	-5.1948
0.0121114	0.519481			0.0140249	0.779221
0.0121126	2.33766			0.0140254	-3.37662
0.0121133	2.33766			0.0140275	1.03896
0.0121141	-0.519481			0.0140314	0.779221
0.0121151	0.779221			0.0140315	1.2987
0.0121155	0.519481			0.0140404	-0.519481
0.0121176	-2.33766			0.0140423	-0.25974
0.0121187	-0.519481			0.0140425	3.63636
0.0121238	-1.2987			0.0140439	1.55844
0.0121307	1.81818			0.0140498	3.8961
0.0121317	-0.25974			0.0140523	-2.5974
0.0121346	-3.8961			0.014056	3.63636
0.0121347	1.55844			0.0140716	0.519481
0.012135	0.25974			0.014073	3.63636
0.0121368	2.07792			0.0140734	0.519481
0.0121388	2.5974			0.0140775	3.8961
0.0121396	0.25974			0.01408	0
0.0121397	1.2987			0.0140828	1.55844
0.0121426	0.779221			0.0140859	-4.67532
0.0121443	2.33766			0.014086	0.25974
0.0121455	0.25974			0.0140888	1.55844
0.0121473	-0.519481			0.0140934	0.779221
0.0121523	-2.5974			0.0140941	2.5974
0.0121525	1.81818			0.0140955	1.55844
0.0121531	2.5974			0.0140974	-3.37662
0.0121561	-1.03896			0.0141002	0
0.0121579	1.03896			0.0141026	-1.2987
0.0121583	3.11688			0.0141031	2.85714
0.0121631	4.15584			0.0141052	2.33766
0.0121631	-0.25974			0.0141068	2.85714
0.0121632	5.97403			0.0141075	0.25974
0.0121635	0.25974			0.0141088	0.25974
0.0121648	-2.5974			0.0141123	0.519481
0.0121669	-0.25974			0.0141138	-4.41559
0.0121671	1.55844			0.0141151	-2.5974
0.0121694	1.81818			0.01412	-4.15584
0.0121697	-0.519481			0.0141218	-1.2987
0.0121715	-1.81818			0.014123	1.55844
0.012172	1.03896			0.0141276	1.2987
0.0121733	1.81818			0.0141312	1.03896
0.0121746	0.25974			0.0141323	2.33766
0.0121766	-4.41559			0.0141324	3.8961
0.0121784	-2.07792			0.0141334	-1.55844
0.012179	2.85714			0.0141373	-1.55844
0.0121824	-1.55844			0.0141464	0.779221
0.0121827	1.03896			0.0141514	-1.2987
0.0121837	4.67532			0.0141515	0.25974
0.0121855	0.779221			0.0141523	-1.2987
0.0121932	-2.33766			0.0141538	0.779221
0.0121985	1.03896			0.0141566	1.81818
0.0121995	3.11688			0.0141591	-2.07792
0.0122039	-2.33766			0.0141651	1.2987
0.0122085	-3.11688			0.0141655	2.85714
0.0122116	3.37662			0.0141686	-1.81818
0.0122178	1.2987			0.0141708	-3.37662
0.0122181	4.15584			0.014173	1.03896
0.012222	-2.85714			0.0141743	2.07792
0.0122227	-2.07792			0.0141777	-1.55844
0.012225	-2.33766			0.0141804	4.41559
0.0122258	4.15584			0.0141862	0.519481
0.0122279	0.779221			0.0141889	-2.85714
0.0122308	3.63636			0.0141908	1.03896
0.0122315	-0.779221			0.0141912	0.779221
0.0122337	-2.07792			0.0141931	2.33766
0.0122364	1.03896			0.0141946	2.33766
0.0122366	3.11688			0.0141971	0.779221
0.0122376	2.07792			0.0141987	2.07792
0.0122387	4.15584			0.0141994	0.779221
0.0122394	4.41559			0.0142042	0.25974
0.0122415	4.15584			0.0142043	2.5974
0.0122427	-0.519481			0.0142044	-1.55844
0.0122429	0.519481			0.0142047	-2.07792
0.0122479	0.519481			0.0142054	-1.03896
0.0122485	2.33766			0.0142066	1.55844
0.0122533	1.03896			0.0142085	-1.2987
0.0122567	2.33766			0.0142091	-0.779221
0.0122572	-3.11688			0.0142109	-0.779221
0.0122576	0.25974			0.0142141	2.33766
0.0122615	5.97403			0.0142156	0.25974
0.0122658	3.11688			0.0142185	-0.25974
0.0122721	3.63636			0.0142211	-4.15584
0.0122752	1.03896			0.0142231	-3.37662
0.0122767	1.81818			0.0142239	1.2987
0.0122794	2.33766			0.0142252	1.2987
0.0122811	0.519481			0.014232	-4.15584
0.012286	0.25974			0.0142355	4.41559
0.0122898	-1.03896			0.0142366	-1.55844
0.0122901	0.25974			0.0142372	2.5974
0.0122902	0			0.0142421	0.25974
0.0122913	0.779221			0.0142424	1.55844
0.0122928	1.81818			0.014244	1.2987
0.0122966	2.85714			0.0142445	-1.81818
0.0122989	1.55844			0.0142512	0.519481
0.0123003	-1.81818			0.0142543	3.8961
0.0123032	-0.25974			0.0142559	2.07792
0.012306	0			0.0142603	2.5974
0.0123075	-1.81818			0.0142626	-2.5974
0.0123115	1.03896			0.0142653	-0.25974
0.0123151	1.03896			0.0142708	4.67532
0.0123168	1.03896			0.0142743	3.63636
0.01232	0.779221			0.0142747	-2.07792
0.0123212	2.07792			0.0142762	-1.03896
0.012324	0.779221			0.0142821	2.07792
0.0123255	-0.519481			0.0142862	-0.25974
0.0123285	1.81818			0.0142877	-0.519481
0.0123318	-2.5974			0.0142959	2.07792
0.0123321	1.55844			0.0142964	4.15584
0.0123339	1.03896			0.0142983	-3.8961
0.0123351	2.07792			0.0143018	1.03896
0.012336	-1.03896			0.014307	1.81818
0.0123364	2.85714			0.0143101	1.81818
0.0123416	-3.8961			0.0143135	-2.85714
0.0123429	0.519481			0.0143161	-2.5974
0.0123487	0.779221			0.0143214	3.8961
0.0123538	2.07792			0.0143237	-0.25974
0.0123538	1.55844			0.0143266	2.85714
0.0123542	0.779221			0.014328	2.07792
0.0123571	-0.779221			0.0143286	2.33766
0.0123571	1.55844			0.0143315	3.63636
0.0123593	2.07792			0.0143354	-4.41559
0.0123594	2.85714			0.0143364	-0.519481
0.0123644	3.11688			0.0143365	1.03896
0.0123662	-0.779221			0.0143413	-2.07792
0.0123687	-2.33766			0.0143452	1.2987
0.0123695	0			0.0143554	-0.519481
0.0123728	-0.25974			0.0143608	-0.25974
0.012374	-0.25974			0.0143627	-6.75325
0.0123755	2.5974			0.0143666	1.2987
0.0123773	1.55844			0.0143692	2.5974
0.0123777	1.81818			0.0143698	2.07792
0.0123793	0.519481			0.0143712	1.2987
0.0123818	-0.779221			0.0143729	0.25974
0.0123822	-0.779221			0.0143817	-1.03896
0.0123824	2.85714			0.0143843	0
0.0123867	-2.07792			0.0143846	1.03896
0.0123882	0.25974			0.0143862	-1.03896
0.0123921	3.11688			0.0143887	4.93506
0.0123927	1.55844			0.0143888	0.779221
0.0123968	-2.5974			0.0143946	-0.25974
0.012399	0.779221			0.0143981	-1.03896
0.0124012	-0.519481			0.0144	-2.07792
0.0124018	3.8961			0.0144059	4.41559
0.012406	0.25974			0.0144099	3.37662
0.0124105	0			0.0144158	1.03896
0.0124119	2.33766			0.0144183	2.5974
0.0124179	-1.03896			0.0144191	1.81818
0.0124188	1.55844			0.0144222	-1.03896
0.0124212	-0.779221			0.0144233	0.519481
0.0124242	2.33766			0.0144268	-2.5974
0.0124286	-0.25974			0.0144331	-5.45455
0.0124294	1.03896			0.0144338	-0.779221
0.0124323	-0.519481			0.014436	2.07792
0.0124343	-0.25974			0.0144434	0.779221
0.0124378	4.15584			0.0144485	-1.2987
0.0124421	-1.81818			0.014454	1.81818
0.0124438	0.25974			0.0144547	2.5974
0.0124469	1.81818			0.014458	0.779221
0.0124475	-0.25974			0.0144591	-3.63636
0.0124476	0.519481			0.0144642	-0.25974
0.0124487	-1.03896			0.0144651	2.85714
0.0124531	1.03896			0.0144671	-1.55844
0.0124559	1.81818			0.0144776	-2.07792
0.0124582	-0.519481			0.0144811	-3.63636
0.0124594	0.779221			0.0144842	1.2987
0.0124594	-0.779221			0.0144887	-2.85714
0.0124611	3.37662			0.0144897	-1.55844
0.0124613	1.55844			0.0144952	-3.37662
0.0124686	1.03896			0.0144977	-1.2987
0.0124715	1.81818			0.0144983	1.2987
0.0124715	1.55844			0.0145019	1.55844
0.0124735	-2.5974			0.0145035	-1.2987
0.0124745	2.5974			0.0145052	2.07792
0.0124786	3.11688			0.0145092	1.81818
0.0124814	0.779221			0.0145101	-1.55844
0.0124833	-1.2987			0.0145129	2.33766
0.0124851	4.41559			0.0145153	4.93506
0.0124861	-3.63636			0.0145196	0.25974
0.0124923	-2.33766			0.0145221	-0.779221
0.012493	2.5974			0.0145259	2.5974
0.0124947	1.55844			0.0145315	-0.779221
0.0124952	-0.779221			0.0145317	3.37662
0.012503	-1.55844			0.0145322	0.25974
0.0125043	-0.519481			0.0145355	-3.63636
0.012508	-0.519481			0.0145399	0
0.012509	-1.03896			0.0145411	-1.03896
0.0125104	3.11688			0.0145438	4.67532
0.0125106	-0.779221			0.0145447	1.55844
0.0125138	0.25974			0.0145449	-0.779221
0.0125161	-0.779221			0.0145471	4.67532
0.0125171	0.25974			0.0145477	-7.01299
0.0125194	-4.67532			0.0145518	-0.25974
0.0125223	-2.07792			0.0145541	2.07792
0.0125234	1.81818			0.014557	-5.97403
0.0125239	0.25974			0.0145573	0.519481
0.012524	4.15584			0.0145584	-0.519481
0.0125241	0.519481			0.0145605	1.81818
0.0125241	0.519481			0.0145621	-1.81818
0.0125249	1.81818			0.0145648	-0.779221
0.0125275	3.8961			0.014566	3.8961
0.0125278	0.25974			0.0145671	-1.03896
[truncated: 6,532 more rows]

## Sheet: Figure 1d
MCF7-CBcl-XL
vBad				vBad2A				vBad + DMSO				vBad + 20µM ABT-263
Averaged Ratio	Mean lifetime of mCer3	SEM of lifetime	Number of ROIs	Averaged Ratio	Mean lifetime of mCer3	SEM of lifetime	Number of ROIs	Averaged Ratio	Mean lifetime of mCer3	SEM of lifetime	Number of ROIs	Averaged Ratio	Mean lifetime of mCer3	SEM of lifetime	Number of ROIs
0.00827164	0.00240779	0.0847623	863	0.00811787	0.00399437	0.113946	586	0.00826524	0.00187538	0.18791	277	0.00810563	0.00679837	0.119226	555
0.0195303	0.651009	0.0332849	4698	0.0209267	0.0997284	0.037527	3681	0.0207669	0.718773	0.0653327	1259	0.0206236	0.0900602	0.0584276	1757
0.0706611	2.18211	0.0908765	718	0.0710698	0.109553	0.0773342	876	0.0736497	1.84599	0.12718	383	0.0703305	0.693043	0.139691	333
0.144451	4.28436	0.111734	671	0.142304	-0.0151208	0.0816311	817	0.139674	3.77423	0.14923	341	0.132723	1.65304	0.173798	190
0.245119	6.49538	0.149703	416	0.246061	0.0460345	0.111224	387	0.244176	6.18709	0.209948	128	0.243744	2.52779	0.315911	70
0.350156	8.10629	0.205348	325	0.346074	0.116942	0.146576	278	0.342638	8.82828	0.280551	90	0.355368	3.59095	0.654294	24
0.445808	9.72113	0.218712	258	0.449216	0.272703	0.163084	206	0.459318	10.9844	0.259136	69	0.449068	3.86561	1.42202	9
0.612264	11.0556	0.227691	344	0.609905	0.693979	0.16325	297	0.602031	11.4985	0.278514	104	0.651128	5.73771	1.07407	4
0.865369	12.3213	0.330818	135	0.851234	2.16338	0.285656	110	0.803097	11.7283	0.705128	13
1.15742	12.134	0.368883	88	1.19308	4.23988	0.457618	86	1.11833	11.7532	0.883212	4
				1.64452	8.12744	0.802971	12

## Sheet: Figure 1e
MCF7-CBcl-XL
vtBid				vtBid2A				vtBid + DMSO				vtBid + 20µM ABT-263
Averaged Ratio	Mean lifetime of mCer3	SEM of lifetime	Number of ROIs	Averaged Ratio	Mean lifetime of mCer3	SEM of lifetime	Number of ROIs	Averaged Ratio	Mean lifetime of mCer3	SEM of lifetime	Number of ROIs	Averaged Ratio	Mean lifetime of mCer3	SEM of lifetime	Number of ROIs
0.00804823	0.0169416	0.0645446	1478	0.00831015	0.0200702	0.0663873	1395	0.00661426	0.0141105	0.0837864	1187	0.00764922	0.00539355	0.0915671	1015
0.015758	0.417419	0.0358397	3562	0.0162334	0.346386	0.0299081	4484	0.0198914	0.53821	0.0680807	1390	0.0179648	0.280075	0.0587809	1853
0.0728624	2.39306	0.117511	326	0.0734294	1.41583	0.0692868	943	0.0728222	1.81282	0.132126	387	0.0732355	2.5822	0.137245	452
0.1469	4.92105	0.124285	386	0.137181	1.86623	0.0967556	537	0.141755	3.61332	0.122401	492	0.131235	3.29196	0.157232	286
0.252165	8.34879	0.136929	352	0.240355	2.2266	0.163685	194	0.247536	6.47316	0.16471	222	0.249382	4.3448	0.513517	30
0.341502	9.04385	0.189804	200	0.348078	2.78051	0.204248	137	0.346113	8.63459	0.260733	137	0.340131	5.72287	0.543865	17
0.447391	10.024	0.224878	134	0.448402	3.58504	0.236354	111	0.447674	11.0801	0.276362	121	0.438796	4.64025	0.723693	10
0.595791	10.1861	0.189855	141	0.614784	3.71318	0.17169	179	0.583649	11.6029	0.241775	115	0.585194	6.56934	0.87087	10
0.863664	10.631	0.298216	57	0.844776	4.18187	0.264805	86	0.8438	11.826	0.457877	22
1.18418	12.9286	0.692405	23	1.19212	5.08429	0.335662	57	1.17277	11.2833	0.788303	12
1.53303	13.233	0.924458	2	1.56712	5.94295	0.624366	10

## Sheet: Figure 1f
MCF7-CBcl-XL
vBimEL				vBimEL2A				vBimEL + DMSO				vBimEL + 20µM ABT-263
Averaged Ratio	Mean lifetime of mCer3	SEM of lifetime	Number of ROIs	Averaged Ratio	Mean lifetime of mCer3	SEM of lifetime	Number of ROIs	Averaged Ratio	Mean lifetime of mCer3	SEM of lifetime	Number of ROIs	Averaged Ratio	Mean lifetime of mCer3	SEM of lifetime	Number of ROIs
0.00761701	0.0151955	0.0849012	1194	0.00787184	0.00246014	0.0781076	1395	0.00670271	0.00144024	0.0814862	1270	0.00731106	0.022039	0.114664	847
0.016048	0.506595	0.0708435	1190	0.0169543	0.210705	0.0543492	2164	0.0201849	0.152319	0.0762337	1230	0.018183	0.468791	0.0597517	1914
0.0756099	2.73587	0.266925	172	0.0720369	1.5753	0.148299	293	0.0706679	0.88511	0.147222	339	0.0729986	2.75387	0.211867	201
0.147299	4.72703	0.18063	229	0.142077	3.23045	0.176789	222	0.14401	2.02032	0.169266	252	0.141815	4.64208	0.188645	215
0.257956	8.272	0.250182	221	0.250795	5.75502	0.250325	143	0.237556	3.77978	0.260849	115	0.248364	6.71917	0.247195	144
0.339116	10.54	0.259891	271	0.342131	6.5679	0.292667	101	0.357673	8.4995	0.403877	87	0.343688	7.32545	0.259783	108
0.440597	9.40118	0.40189	69	0.446017	8.13094	0.627426	38	0.447304	10.396	0.252736	152	0.441285	7.66294	0.447984	60
0.585523	7.54893	0.51093	47	0.626366	9.30295	0.29943	91	0.590899	9.41419	0.275725	128	0.620018	8.67503	0.386412	77
0.862016	9.69909	0.681297	19	0.852828	9.73192	0.316622	93	0.852759	8.52215	0.515458	35	0.872302	8.22254	0.621362	29
1.21693	8.20756	0.971453	13	1.23681	9.58817	0.309153	100	1.15538	7.75194	0.755194	30	1.20948	9.12823	0.490903	26
1.69745	8.3597	0.659283	2	1.70345	9.96978	0.514895	29
2.30383	10.1617	0.232573	3	2.26323	10.5069	1.41015	6
