# Supplementary material for: Bim escapes displacement by BH3-mimetic anti-cancer drugs by double-bolt locking both Bcl-XL and Bcl-2
Source: eLife. 2019 Mar 12;8:e37689. doi: 10.7554/eLife.37689 (PMC6414199; doi:10.7554/eLife.37689)
Supplement: Figure 2—source data 1. [file elife-37689-fig2-data1.xlsx]

## Sheet: Fig.2a
Figure 2
a)
vBad + DMSO			vBad + 20µM ABT-263			vBad-4E
Averaged Ratio	Mean lifetime of mCer3	SEM of lifetime	Averaged Ratio	Mean lifetime of mCer3	SEM of lifetime	Averaged Ratio	Mean lifetime of mCer3	SEM of lifetime
0.00826524	0.00187538	0.18791	0.00810563	0.00679837	0.119226	0.00777732	0.00223271	0.149192
0.0207669	0.718773	0.0653327	0.0206236	0.0900602	0.0584276	0.0223714	0.373612	0.0607722
0.0736497	1.84599	0.12718	0.0703305	0.693043	0.139691	0.0746931	0.228327	0.101137
0.139674	3.77423	0.14923	0.132723	1.65304	0.173798	0.143609	0.0544652	0.0878111
0.244176	6.18709	0.209948	0.243744	2.52779	0.315911	0.245709	0.0986029	0.115375
0.342638	8.82828	0.280551	0.355368	3.59095	0.654294	0.345846	0.253962	0.129605
0.459318	10.9844	0.259136	0.449068	3.86561	1.42202	0.446326	-0.162048	0.178116
0.602031	11.4985	0.278514	0.651128	5.73771	1.07407	0.608885	0.371147	0.133529
0.803097	11.7283	0.705128				0.864403	0.137611	0.214823
1.11833	11.7532	0.883212				1.19543	0.93697	0.225121
						1.68912	1.77696	0.412223
						2.20226	2.01226	0.888745

## Sheet: Fig.2b
Figure 2
b)
MCF-7	CBcl-XL				CBcl-2
	R(BH3-2A)		R(ABT-263)		R(BH3-2A)		R(ABT-263)
vBad	2.4444	2.49521	46.3643	8.23482	4.33452	3.48481	18.6254	3.24306
vtBid	33.6951	2.60187	43.9539	6.84097	25.332	3.9831	30.1603	9.81621
vBimEL	81.4303	4.64998	86.2578	5.10342	66.8517	4.69615	83.0578	8.69124

## Sheet: Fig2c.
Figure 2
c)
Fig. 2c	RABT-263		RBH3-2A
vBad	40.8553	6.56555	3.5188	2.29338
vtBid	37.5772	10.1412	35.0192	3.00576
vBimEL	108.777	11.5114	73.5764	5.25591

## Sheet: Fig.2d
Figure 2
d)
Compound Concentration (µM)	vBimEL-ABT-263		vBimEL-A-1155463		vBimEL-A-1331852		vBad-ABT-263		vBad-A-1155463		vBad-A-1331852
	R	95% CI	R	95% CI	R	95% CI	R	95% CI	R	95% CI	R	95% CI
20	89.6773	5.33948					39.825	5.19168
10	100.959	4.5251	68.8347	5.31072	76.0007	6.16018	66.6989	4.41645	44.7788	3.50078	18.0293	3.7253
5			76.5291	4.81078	77.3901	5.08354	78.9986	4.76835	50.745	3.39995	25.2538	3.08798
2.5			92.1632	5.22961	82.363	4.63157			65.3264	3.33576	33.0199	3.16077
1.25			93.4137	5.12905	80.4198	4.59114			62.3042	3.36263	40.6488	3.13799
2							87.6758	4.2472
1							92.4829	4.14746
0	100		100		100		100		100		100

## Sheet: Fig.2e
Figure 2
e)	ABT titration for BimL and tBid in liposome
[ABT263] (nM)	BimL				tBid
	Repeat 1	Repeat 2	Repeat 3	Repeat 4	Repeat 1	Repeat 2	Repeat 3	Repeat 4
0	97.3313	97.8522	103.505	101.311	105.581	102.146	97.5014	94.7725
12.5	101.903	83.4217	103.363	105.423	102.518	101.635	95.0806	96.3129
25	90.0811	93.6479	100.226	109.828	104.636	103.326	94.0926	99.2138
50	99.8187	101.951	111.99	115.156	102.04	103.061	93.5286	97.3668
100	96.3783	99.7087	107.892	105.81	100.97	101.497	92.8057	95.476
200	108.558	106.112	106.569	106.528	96.3507	96.2941	88.2395	88.7252
400	109.622	115.452	109.2	107.568	92.6167	94.7456	85.4517	85.38
800	104.261	102.107	110.313	113.347	83.8031	89.8064	72.1997	74.1634
2000					70.4638	61.1327
4000	108.933	88.6305			58.3783	49.8547
1600	95.7495	96.4662			78.7899	79.5507	78.6316	77.8527
3200	105.124	116.582	104.201	111.32	73.4859	75.2145	71.0808	74.8696
