# Supplementary material for: Bim escapes displacement by BH3-mimetic anti-cancer drugs by double-bolt locking both Bcl-XL and Bcl-2
Source: eLife. 2019 Mar 12;8:e37689. doi: 10.7554/eLife.37689 (PMC6414199; doi:10.7554/eLife.37689)
Supplement: Figure 2—figure supplement 1—source data 1. [file elife-37689-fig2-figsupp1-data1.xlsx]

## Sheet: Supplement 1
Figure 2 - figure supplement 1
MCF-7-CBcl2 cells
(A)
vBad				vBad2A				vBad + DMSO				vBad + 20µM ABT-263
Averaged Ratio	Mean lifetime of mCer3	SEM of lifetime	Number of ROIs	Averaged Ratio	Mean lifetime of mCer3	SEM of lifetime	Number of ROIs	Averaged Ratio	Mean lifetime of mCer3	SEM of lifetime	Number of ROIs	Averaged Ratio	Mean lifetime of mCer3	SEM of lifetime	Number of ROIs
0.00752318	0.0108764	0.049724	4129	0.00750823	0.278503	0.0457869	4775	0.00712244	0.0056698	0.0756585	1641	0.00747668	0.000947273	0.121948	917
0.0153362	0.423957	0.0383891	4917	0.0149261	0.301265	0.0359154	5049	0.0178903	0.376902	0.0733748	1241	0.0174407	0.377845	0.111148	889
0.0728785	3.66591	0.184568	445	0.0711659	0.231283	0.162942	357	0.072988	3.59484	0.188951	364	0.0742753	1.23784	0.295792	157
0.146248	5.64565	0.176857	464	0.143489	0.224408	0.168749	297	0.149443	6.44076	0.162683	530	0.143052	1.13899	0.242294	185
0.244835	7.89137	0.233257	326	0.245929	0.0185198	0.228827	155	0.251486	9.53249	0.133166	646	0.242042	1.41988	0.419419	85
0.341772	7.78343	0.316417	190	0.346816	0.395561	0.341065	76	0.346374	10.7365	0.142779	512	0.345624	2.5324	0.428863	68
0.447916	8.25241	0.460522	89	0.447061	0.877013	0.505469	56	0.442877	10.8908	0.203128	227	0.448407	1.90401	0.565205	42
0.604411	7.7289	0.351012	118	0.614363	1.48297	0.360466	87	0.606691	10.4192	0.265986	176	0.617679	3.43658	0.440301	45
0.862017	8.25948	0.488347	71	0.849248	2.34153	0.781172	22	0.830811	9.4596	0.479561	57	0.845298	4.5637	0.551078	32
1.21635	9.26308	0.472321	67					1.20442	8.34254	0.676568	29	1.16253	5.40932	0.887376	20
1.73782	8.5394	0.574147	51
2.22432	8.95188	1.03708	21
(B)
vtBid				vtBid2A				vtBid + DMSO				vtBid + 20µM ABT-263
Averaged Ratio	Mean lifetime of mCer3	SEM of lifetime	Number of ROIs	Averaged Ratio	Mean lifetime of mCer3	SEM of lifetime	Number of ROIs	Averaged Ratio	Mean lifetime of mCer3	SEM of lifetime	Number of ROIs	Averaged Ratio	Mean lifetime of mCer3	SEM of lifetime	Number of ROIs
0.00852985	0.0209047	0.0770529	1161	0.00843187	0.000135193	0.0645808	1556	0.00767752	0.00316699	0.146962	705	0.00782545	0.587658	0.105595	1400
0.0149988	0.0417406	0.0302306	5458	0.0155825	0.169906	0.0311731	5148	0.017108	0.501257	0.118918	893	0.0146746	0.000532356	0.0840356	1737
0.0729512	2.40622	0.113143	295	0.0687018	1.13568	0.0977495	474	0.073514	2.18596	0.189198	164	0.0731086	1.61308	0.326861	109
0.138401	5.15176	0.180944	178	0.135869	1.61173	0.157947	170	0.142869	5.07886	0.247475	159	0.1338	2.44815	0.334914	77
0.240613	8.24759	0.313418	61	0.251086	1.98301	0.275254	58	0.247406	9.41158	0.233027	154	0.242963	1.67068	0.583883	17
0.363496	9.44179	0.279912	28	0.350952	2.52996	0.439928	28	0.341635	10.8975	0.294716	75	0.358733	3.83091	1.32136	5
0.429028	9.8957	0.857897	6	0.438621	2.09767	0.488582	31	0.445596	12.0699	0.563183	28	0.433854	4.09511	1.13551	3
0.612944	9.5451	1.0627	3	0.585312	2.78727	0.613449	20	0.555426	11.4934	0.549462	18	0.565426	3.46	0.8254	8
				0.820059	4.26856	0.466491	15	0.866824	11.6365	0.425004	20
(C)
vBimEL				vBimEL2A				vBimEL + DMSO				vBimEL + 20µM ABT-263
Averaged Ratio	Mean lifetime of mCer3	SEM of lifetime	Number of ROIs	Averaged Ratio	Mean lifetime of mCer3	SEM of lifetime	Number of ROIs	Averaged Ratio	Mean lifetime of mCer3	SEM of lifetime	Number of ROIs	Averaged Ratio	Mean lifetime of mCer3	SEM of lifetime	Number of ROIs
0.00756864	0.104339	0.0532187	3614	0.00747026	0.241703	0.0591023	2924	0.00770721	0.00649658	0.1527	588	0.00776416	0.392939	0.0948573	994
0.0175768	0.0125213	0.0215009	13608	0.0166567	0.0128297	0.0310839	6481	0.0179058	0.129414	0.104867	818	0.016079	0.00639916	0.0760141	1521
0.0688652	1.78711	0.103382	669	0.0727404	1.95061	0.165768	332	0.075183	1.60831	0.242029	132	0.0725943	4.13624	0.301459	92
0.140069	3.88673	0.158098	396	0.140513	3.41222	0.198667	213	0.150403	4.56815	0.270782	185	0.152531	6.70702	0.342488	76
0.247118	8.2251	0.269526	249	0.255031	5.37694	0.299306	111	0.25323	8.59878	0.223442	158	0.236922	6.82889	0.451705	40
0.346871	10.7903	0.30806	189	0.346752	6.81698	0.309771	88	0.339699	10.085	0.17895	116	0.338516	7.37834	0.580781	11
0.444771	10.1963	0.392711	95	0.447861	6.27183	0.399581	49	0.444229	10.5461	0.197481	28	0.459029	7.90162		1
0.593015	8.93115	0.521459	76	0.626337	7.35457	0.317758	98	0.592933	10.191	0.388949	20	0.668109	8.29409	1.70068	2
0.846693	6.50375	0.689343	34	0.841677	8.87474	0.53402	32
1.16972	6.53905	1.37151	9	1.22427	9.00538	0.266639	82
				1.65336	9.84174	0.557015	19
