# Supplementary material for: Bim escapes displacement by BH3-mimetic anti-cancer drugs by double-bolt locking both Bcl-XL and Bcl-2
Source: eLife. 2019 Mar 12;8:e37689. doi: 10.7554/eLife.37689 (PMC6414199; doi:10.7554/eLife.37689)
Supplement: Figure 2—figure supplement 2—source data 1. [file elife-37689-fig2-figsupp2-data1.xlsx]

## Sheet: Supplement 2
Figure 2 - figure supplement 1
BMK-DKO-CBcl-XL cells
(A)
vBad				vBad2A				vBad + DMSO				vBad + 20µM ABT-263
Averaged Ratio	Mean lifetime of mCer3	SEM of lifetime	Number of ROIs	Averaged Ratio	Mean lifetime of mCer3	SEM of lifetime	Number of ROIs	Averaged Ratio	Mean lifetime of mCer3	SEM of lifetime	Number of ROIs	Averaged Ratio	Mean lifetime of mCer3	SEM of lifetime	Number of ROIs
0.0069926	0.00765996	0.0546123	2976	0.00668252	0.202095	0.12547	739	0.00548231	0.0192798	0.0608033	2147	0.00681367	0.0905425	0.0435836	3664
0.0238185	0.628219	0.0639505	1979	0.025053	0.394543	0.0929319	994	0.0214356	0.189774	0.16985	231	0.0185332	0.00456464	0.0939167	657
0.0712141	2.76345	0.103073	892	0.0744709	0.0333855	0.122393	625	0.075255	1.8531	0.32551	74	0.0746364	0.205774	0.178077	246
0.149156	5.66541	0.113828	1233	0.147033	0.0667686	0.105272	868	0.141388	5.08736	0.273904	147	0.134704	0.94923	0.24489	148
0.248616	8.80482	0.134475	1068	0.246437	0.0211627	0.117301	668	0.24135	8.1336	0.672626	44	0.249058	2.20121	0.586062	35
0.347336	8.90493	0.197665	588	0.346053	0.264543	0.137324	547	0.348643	6.88161	1.33085	15	0.344643	3.95553	0.754224	24
0.448627	10.1523	0.213019	420	0.451665	0.436776	0.159202	437	0.440182	10.3127	1.37369	16	0.43089	3.97834	0.685108	17
0.607484	10.1539	0.177548	664	0.619422	0.776657	0.12379	888	0.661003	12.0106	0.556737	27	0.612315	4.7814	0.753167	36
0.865649	10.2568	0.301055	292	0.865229	1.31596	0.163517	595	0.852396	11.4152	0.727498	33	0.870943	8.56601	1.09793	12
1.21732	11.2294	0.268934	303	1.22123	2.14531	0.147421	669
1.70877	12.3821	0.388602	123	1.70382	3.59176	0.240981	329
2.16918	14.4766	0.70833	29	2.21974	4.78811	0.438807	118
2.91185	16.145	0.900179	28	3.11451	8.30399	0.534863	96
(B)
vtBid				vtBid2A				vtBid + DMSO				vtBid + 20µM ABT-263
Averaged Ratio	Mean lifetime of mCer3	SEM of lifetime	Number of ROIs	Averaged Ratio	Mean lifetime of mCer3	SEM of lifetime	Number of ROIs	Averaged Ratio	Mean lifetime of mCer3	SEM of lifetime	Number of ROIs	Averaged Ratio	Mean lifetime of mCer3	SEM of lifetime	Number of ROIs
0.00700338	0.0252222	0.0848937	1690	0.006728	0.00709872	0.0759334	1840	0.00545091	0.00476853	0.0556951	2779	0.00644416	0.023468	0.075502	1192
0.0218394	0.2849	0.100842	1053	0.0292864	0.367507	0.0730501	1643	0.0244822	0.491797	0.140122	436	0.0220007	0.443824	0.169597	253
0.0742734	2.93751	0.147786	587	0.0721587	1.46677	0.0945187	1231	0.0735226	2.48018	0.169796	258	0.0652443	1.86833	0.2975	82
0.144499	6.03392	0.142242	898	0.140792	1.7599	0.123848	729	0.140522	4.89508	0.291855	151	0.144892	3.04388	0.817359	28
0.247362	9.58992	0.200807	526	0.243068	2.86151	0.198024	364	0.237883	8.80971	0.435342	84	0.245132	3.29412	0.64484	20
0.345378	10.396	0.293269	237	0.347089	3.18372	0.263031	173	0.336218	8.39625	0.590793	40	0.358857	4.23903	0.851399	7
0.448483	10.0321	0.377053	134	0.438997	3.44952	0.429453	84	0.447274	10.1276	0.748534	20	0.42708	3.66013	0.79085	2
0.60781	10.5607	0.29702	188	0.604084	3.99571	0.330572	113	0.588772	8.55211	1.10031	15	0.604084	3.99571	0.830572	11
0.861616	11.109	0.376768	99	0.889224	5.1182	0.450954	53
1.20848	12.238	0.465363	98	1.21535	5.96047	0.426388	60
1.73532	13.3543	0.700408	33	1.69786	5.88737	0.785439	19
2.13549	13.9644	1.5628	7	2.27657	6.13027	1.37019	6
3.12469	15.6523	1.26272	11	3.21524	4.51933	2.51585	4
(C)
vBimEL				vBimEL2A				vBimEL + DMSO				vBimEL + 20µM ABT-263
Averaged Ratio	Mean lifetime of mCer3	SEM of lifetime	Number of ROIs	Averaged Ratio	Mean lifetime of mCer3	SEM of lifetime	Number of ROIs	Averaged Ratio	Mean lifetime of mCer3	SEM of lifetime	Number of ROIs	Averaged Ratio	Mean lifetime of mCer3	SEM of lifetime	Number of ROIs
0.00639432	0.0145966	0.0901491	1431	0.00663477	0.0223727	0.0344556	7762	0.00527436	0.0230152	0.0687463	2364	0.00656374	0.00680872	0.0580994	2304
0.0241162	0.438905	0.11379	953	0.0176518	0.214273	0.0828866	1236	0.0232215	0.362797	0.176803	332	0.021	0.448613	0.139001	445
0.0733944	1.92157	0.161243	431	0.0718131	2.19092	0.173394	320	0.0707068	1.44382	0.298246	118	0.0732798	1.22583	0.241398	129
0.146901	3.66167	0.159109	537	0.142154	2.96907	0.250505	181	0.147402	2.54633	0.337696	91	0.144792	3.67777	0.457523	61
0.248348	6.06151	0.19044	436	0.247952	4.73257	0.371634	94	0.251165	4.92647	0.420865	84	0.242714	5.29347	0.520058	47
0.34545	6.67637	0.234692	305	0.351459	4.47597	0.674332	46	0.341141	6.64865	0.577198	44	0.338662	5.32187	0.891346	23
0.45449	8.42101	0.319475	202	0.438643	4.97816	0.530145	51	0.461436	7.29148	0.837946	36	0.44582	8.1978	0.895178	20
0.616432	9.06633	0.243972	366	0.611506	5.75808	0.432871	68	0.597845	7.82699	0.549954	46	0.625821	7.81548	1.30447	27
0.874128	9.51834	0.258668	257	0.85907	6.49018	0.454411	60	0.85265	7.35524	0.912885	25	0.860799	10.0585	1.01184	7
1.21146	9.77002	0.222315	365	1.18616	9.04215	0.514673	71	1.25912	7.06633	0.676253	26	1.18263	9.10283	0.484647	20
1.69509	10.7023	0.434765	99	1.68328	10.4021	0.646781	27
2.23024	9.36346	0.514614	58	2.16714	8.27682	1.02318	9
3.04527	11.6815	0.407492	50	2.79797	10.9844	0.920772	7
