# Supplementary material for: Bim escapes displacement by BH3-mimetic anti-cancer drugs by double-bolt locking both Bcl-XL and Bcl-2
Source: eLife. 2019 Mar 12;8:e37689. doi: 10.7554/eLife.37689 (PMC6414199; doi:10.7554/eLife.37689)
Supplement: Figure 2—figure supplement 4—source data 1. [file elife-37689-fig2-figsupp4-data1.xlsx]

## Sheet: Fig.S2a-S2f
Figure 2- figure supplement 4
(A)
vBad + DMSO				vBad + 10µM A-1155463				vBad + 5µM A-1155463				vBad + 2.5µM A-1155463				vBad + 1.25µM A-1155463
Averaged Ratio	Mean lifetime of mCer3	SEM of lifetime	Number of ROIs	Averaged Ratio	Mean lifetime of mCer3	SEM of lifetime	Number of ROIs	Averaged Ratio	Mean lifetime of mCer3	SEM of lifetime	Number of ROIs	Averaged Ratio	Mean lifetime of mCer3	SEM of lifetime	Number of ROIs	Averaged Ratio	Mean lifetime of mCer3	SEM of lifetime	Number of ROIs
0.00720522	0.00907771	0.0915574	680	0.00788782	0.00612109	0.14283	262	0.00805771	0.0248449	0.171577	194	0.00784749	0.00268532	0.137564	327	0.00786078	0.00172101	0.135816	331
0.0191596	0.73866	0.116401	445	0.0188962	0.208549	0.0953506	480	0.0195252	0.0844277	0.105529	465	0.0188258	0.475998	0.0801234	692	0.0183798	0.27314	0.101599	565
0.0749805	2.42939	0.367429	110	0.0742921	0.923531	0.19988	135	0.0694929	1.48786	0.219609	120	0.0731791	1.97719	0.212522	158	0.0741828	1.86668	0.211338	219
0.138592	3.62489	0.188069	218	0.145523	2.0573	0.178664	198	0.149879	2.32424	0.229471	130	0.149997	3.03268	0.184135	188	0.141771	3.05691	0.141562	312
0.25146	6.70297	0.224081	157	0.243206	3.12491	0.196507	131	0.246545	4.08226	0.280824	116	0.248028	4.85569	0.183339	163	0.238821	4.66311	0.213533	157
0.342537	9.06379	0.318515	100	0.345977	3.59637	0.390505	56	0.346715	4.45113	0.360364	65	0.347496	6.10374	0.203965	196	0.34973	5.24752	0.306609	91
0.451163	11.1891	0.339612	118	0.453724	4.03972	0.355963	57	0.446741	5.08082	0.434579	58	0.447101	6.63865	0.306861	103	0.444206	6.14471	0.32582	81
0.604346	11.539	0.267839	204	0.606728	4.67423	0.355856	68	0.620008	6.07636	0.30019	113	0.607309	7.28989	0.236433	189	0.616325	7.11296	0.327017	148
0.849546	12.6499	0.388082	115	0.887772	7.53048	0.655788	39	0.855838	6.36337	0.569359	64	0.868535	9.28719	0.450482	75	0.877583	9.5587	0.335881	102
1.21727	12.0475	0.506087	123	1.22028	7.6857	0.589905	62	1.17145	9.34358	0.64038	51	1.20757	10.064	0.513603	99	1.19274	8.7885	0.535923	85
1.69477	13.3132	0.74345	52	1.69853	12.2406	1.06953	18	1.65793	9.54047	0.830502	24	1.69692	10.8049	1.17595	11	1.71892	11.0612	1.11696	27
2.17272	13.1516	0.98927	30					2.20301	8.2376	1.83411	9
								3.29181	11.3976	1.5543	12
(B)
vBad + DMSO				vBad + 10µM A-1331852				vBad + 5µM A-1331852				vBad + 2.5µM A-1331852				vBad + 1.25µM A-1331852
Averaged Ratio	Mean lifetime of mCer3	SEM of lifetime	Number of ROIs	Averaged Ratio	Mean lifetime of mCer3	SEM of lifetime	Number of ROIs	Averaged Ratio	Mean lifetime of mCer3	SEM of lifetime	Number of ROIs	Averaged Ratio	Mean lifetime of mCer3	SEM of lifetime	Number of ROIs	Averaged Ratio	Mean lifetime of mCer3	SEM of lifetime	Number of ROIs
0.00720522	0.00907771	0.0915574	680	0.00762814	0.0884792	0.221207	111	0.00767706	0.0182919	0.161837	261	0.00777776	0.0135894	0.147611	271	0.00781935	0.023809	0.128914	390
0.0191596	0.73866	0.116401	445	0.0206151	0.00902603	0.182383	178	0.0205436	0.429016	0.12487	394	0.018152	0.821166	0.132073	368	0.0185808	0.417866	0.0995464	588
0.0749805	2.42939	0.367429	110	0.0672411	0.987893	0.641941	57	0.0737172	0.981601	0.198589	135	0.0729295	1.43453	0.301839	74	0.0736316	1.39676	0.174986	151
0.138592	3.62489	0.188069	218	0.147874	1.12538	0.33767	70	0.149824	1.55088	0.224439	155	0.147147	1.67292	0.204806	148	0.144399	1.87661	0.185404	205
0.25146	6.70297	0.224081	157	0.247151	1.04989	0.320551	66	0.25038	1.65988	0.24846	103	0.251564	2.38433	0.269102	96	0.245927	3.0698	0.244402	124
0.342537	9.06379	0.318515	100	0.349326	1.12939	0.367279	48	0.350078	2.26686	0.254396	88	0.347609	2.20398	0.359795	62	0.350689	3.1908	0.309609	82
0.451163	11.1891	0.339612	118	0.442731	1.73169	0.467728	46	0.446805	2.31889	0.322935	70	0.448586	3.77018	0.432748	53	0.450767	4.64318	0.369024	63
0.604346	11.539	0.267839	204	0.627743	1.35614	0.372441	54	0.607998	2.5183	0.343239	89	0.612101	3.52406	0.283152	112	0.603586	3.95993	0.280373	95
0.849546	12.6499	0.388082	115	0.869054	4.54781	0.592413	40	0.863616	3.25277	0.460625	67	0.86113	5.3414	0.532831	59	0.862106	5.61922	0.493643	70
1.21727	12.0475	0.506087	123	1.23388	4.25816	0.497636	62	1.23691	5.87814	0.513046	72	1.2082	5.40451	0.471196	70	1.2245	8.04746	0.468075	94
1.69477	13.3132	0.74345	52	1.74918	5.77052	0.958228	19	1.66484	6.25376	1.13762	15	1.68126	8.62183	0.622008	28	1.73052	9.59505	1.08797	20
2.17272	13.1516	0.98927	30	2.18965	4.81126	0.97113	6	2.19526	5.90968	1.33995	5					2.13068	5.59711	2.01671	6
				3.82639	7.15581	1.3381	14	3.19347	9.19165	1.3596	17					3.33973	9.48041	0.968092	36
(C)
vBad + DMSO				vBad + 20µM ABT-263				vBad + 10µM ABT-263				vBad + 5µM ABT-263				vBad + 2µM ABT-263				vBad + 1µM ABT-263
Averaged Ratio	Mean lifetime of mCer3	SEM of lifetime	Number of ROIs	Averaged Ratio	Mean lifetime of mCer3	SEM of lifetime	Number of ROIs	Averaged Ratio	Mean lifetime of mCer3	SEM of lifetime	Number of ROIs	Averaged Ratio	Mean lifetime of mCer3	SEM of lifetime	Number of ROIs	Averaged Ratio	Mean lifetime of mCer3	SEM of lifetime	Number of ROIs	Averaged Ratio	Mean lifetime of mCer3	SEM of lifetime	Number of ROIs
0.00720522	0.00907771	0.0915574	680	0.0069282	0.0186528	0.198883	220	0.0078765	0.0115955	0.180682	224	0.00751558	0.0231869	0.103339	619	0.007707	0.0166898	0.085449	791	0.00766226	0.0220722	0.0777043	1033
0.0191596	0.73866	0.116401	445	0.018475	1.24088	0.220126	178	0.0205957	0.375093	0.137575	331	0.0178954	0.0922702	0.100614	568	0.0205726	0.651138	0.0825879	771	0.0188543	0.261872	0.0690564	1145
0.0749805	2.42939	0.367429	110	0.0763684	1.10433	0.324234	69	0.0736515	1.60247	0.302789	59	0.0744604	1.27303	0.275143	78	0.0718139	2.02859	0.205295	166	0.0748383	2.39245	0.151997	244
0.138592	3.62489	0.188069	218	0.144995	0.769428	0.411147	80	0.144582	2.62899	0.316401	74	0.150106	3.32145	0.206251	141	0.140795	3.46757	0.20572	162	0.142433	4.35041	0.139611	280
0.25146	6.70297	0.224081	157	0.236506	2.85543	0.816408	30	0.239178	4.74771	0.319511	61	0.246573	5.42133	0.323379	80	0.255186	5.83713	0.330417	62	0.240541	6.797	0.223591	128
0.342537	9.06379	0.318515	100	0.342227	4.26605	0.992528	15	0.351999	5.87861	0.415318	49	0.349303	6.26992	0.44369	47	0.355849	7.7737	0.448681	53	0.345212	8.52565	0.199436	108
0.451163	11.1891	0.339612	118	0.436879	3.65661	0.703653	28	0.441492	6.35263	0.38429	59	0.440468	7.50432	0.690515	33	0.446465	8.79922	0.22702	101	0.447557	9.42218	0.265764	74
0.604346	11.539	0.267839	204	0.62948	5.21847	0.598005	47	0.620782	7.91976	0.362106	112	0.592943	9.33245	0.328229	55	0.613451	10.9561	0.261642	78	0.611832	10.6885	0.211275	89
0.849546	12.6499	0.388082	115	0.880762	6.00955	0.800348	32	0.859226	9.73578	0.364553	58	0.837455	10.8604	0.765942	29	0.846744	12.0049	0.494804	38	0.853294	11.4894	0.373427	52
1.21727	12.0475	0.506087	123	1.22361	8.63908	0.711202	37	1.18273	10.4663	0.611873	61	1.12203	12.0679	0.716607	14	1.07346	11.6424	0.978546	8	1.1626	11.7771	0.618414	21
1.69477	13.3132	0.74345	52	1.70757	8.71427	0.976261	26	1.74548	9.84416	2.00913	10
2.17272	13.1516	0.98927	30	2.20152	11.5799	1.37034	12
(D)
vBimEL + DMSO				vBimEL + 20µM ABT-263				vBimEL + 10µM ABT-263
Averaged Ratio	Mean lifetime of mCer3	SEM of lifetime	Number of ROIs	Averaged Ratio	Mean lifetime of mCer3	SEM of lifetime	Number of ROIs	Averaged Ratio	Mean lifetime of mCer3	SEM of lifetime	Number of ROIs
0.0068686	0.00176225	0.073427	994	0.00681615	0.547517	0.140731	474	0.00735636	0.0040177	0.130292	336
0.0195195	0.344019	0.100988	465	0.0153099	0.00410934	0.238714	131	0.0169334	0.811311	0.165531	294
0.0723834	1.18382	0.271739	91	0.0814821	2.19944	0.554187	25	0.0739959	0.888427	0.392365	36
0.143105	2.89207	0.380463	74	0.144134	4.95015	0.532029	19	0.144526	3.77564	0.623233	32
0.250993	6.10284	0.546531	57	0.254384	6.00111	0.517888	29	0.2587	5.75549	0.36543	67
0.355836	9.65031	0.538178	80	0.341722	7.47441	0.475291	52	0.35209	10.1857	0.438973	85
0.448584	10.92	0.428607	115	0.452999	7.34976	0.692927	42	0.451839	10.5283	0.448749	93
0.609641	11.2841	0.316482	162	0.626719	10.7978	0.394884	135	0.608936	12.1324	0.391598	191
0.857647	9.99939	0.454776	68	0.847925	11.3003	0.648668	57	0.843115	9.31118	0.586704	63
1.19739	8.84669	0.466715	63	1.22379	7.83972	0.976265	29	1.21355	8.71561	0.619008	51
1.69089	9.92164	0.704903	38	1.76857	7.36197	0.683847	21	1.78049	8.44583	0.599261	24
2.28795	9.82598	1.13733	18	2.14018	5.98564	1.24997	8	2.17314	5.54072	1.09326	14
3.00764	8.48074	0.974322	18	3.49733	7.55822	0.957192	13	3.78396	8.49593	0.800371	19
(E)
vBimEL + DMSO				vBimEL + 10µM A-1155463				vBimEL + 5µM A-1155463				vBimEL + 2.5µM A-1155463				vBimEL + 1.25µM A-1155463
Averaged Ratio	Mean lifetime of mCer3	SEM of lifetime	Number of ROIs	Averaged Ratio	Mean lifetime of mCer3	SEM of lifetime	Number of ROIs	Averaged Ratio	Mean lifetime of mCer3	SEM of lifetime	Number of ROIs	Averaged Ratio	Mean lifetime of mCer3	SEM of lifetime	Number of ROIs	Averaged Ratio	Mean lifetime of mCer3	SEM of lifetime	Number of ROIs
0.0068686	0.00176225	0.073427	994	0.00751781	0.00351659	0.119633	471	0.00739058	0.0197074	0.107004	479	0.00759616	0.00520742	0.146658	339	0.00755545	0.00287332	0.147542	315
0.0195195	0.344019	0.100988	465	0.0160867	0.510889	0.167818	270	0.016759	0.274027	0.125552	346	0.0152067	0.122549	0.138598	272	0.0181291	0.385051	0.150037	218
0.0723834	1.18382	0.271739	91	0.0736636	1.31125	0.561034	39	0.0772931	2.11161	0.470148	59	0.072792	3.40422	0.904308	23	0.0768767	2.57778	0.435538	41
0.143105	2.89207	0.380463	74	0.142141	3.13665	0.483012	50	0.145618	2.80083	0.417158	55	0.143568	5.25886	0.619291	35	0.138924	3.4566	0.394927	57
0.250993	6.10284	0.546531	57	0.246501	4.07609	0.743054	20	0.249315	5.45944	0.438635	62	0.24885	6.63941	0.633626	32	0.246916	7.09853	0.820311	24
0.355836	9.65031	0.538178	80	0.356234	5.76013	0.566161	42	0.357508	6.13435	0.564266	37	0.349509	7.95022	0.621694	33	0.357329	7.77232	0.665629	45
0.448584	10.92	0.428607	115	0.448939	6.45704	0.677339	40	0.451534	7.49329	0.765545	34	0.457059	10.096	0.679819	29	0.452328	9.92721	0.530952	61
0.609641	11.2841	0.316482	162	0.613702	8.40616	0.495351	86	0.615558	9.00466	0.403447	123	0.605788	10.6889	0.429469	114	0.607599	11.3076	0.409403	113
0.857647	9.99939	0.454776	68	0.872148	8.09394	0.594923	72	0.87024	9.54499	0.578965	73	0.867769	10.2856	0.746612	50	0.868581	9.40061	0.712554	46
1.19739	8.84669	0.466715	63	1.21614	7.79939	0.511995	57	1.22352	7.92689	0.514639	59	1.24204	7.62498	0.449459	35	1.26549	8.30761	0.521351	47
1.69089	9.92164	0.704903	38	1.74418	8.24574	0.680224	26	1.72462	6.76057	0.581293	32	1.69786	9.12445	0.651354	19	1.65807	8.67394	0.727476	19
2.28795	9.82598	1.13733	18	2.21191	5.36577	1.45367	12	2.25756	8.68128	0.697832	16	2.17762	9.13811	2.10447	8	2.27413	11.1283	0.79191	6
3.00764	8.48074	0.974322	18	4.00201	8.54037	1.20353	15	3.49008	7.52816	1.27282	7	3.68354	10.1765	1.3737	5	4.20179	9.01646	1.01094	18
(F)
vBimEL + DMSO				vBimEL + 10µM A-1331852				vBimEL + 5µM A-1331852				vBimEL + 2.5µM A-1331852				vBimEL + 1.25µM A-1331852
Averaged Ratio	Mean lifetime of mCer3	SEM of lifetime	Number of ROIs	Averaged Ratio	Mean lifetime of mCer3	SEM of lifetime	Number of ROIs	Averaged Ratio	Mean lifetime of mCer3	SEM of lifetime	Number of ROIs	Averaged Ratio	Mean lifetime of mCer3	SEM of lifetime	Number of ROIs	Averaged Ratio	Mean lifetime of mCer3	SEM of lifetime	Number of ROIs
0.0068686	0.00176225	0.073427	994	0.00758565	0.0174987	0.126389	379	0.00733545	0.0235489	0.111632	549	0.00735157	0.335554	0.100597	542	0.00733958	0.0372602	0.115795	480
0.0195195	0.344019	0.100988	465	0.0162674	0.238071	0.158083	260	0.0166565	0.0972962	0.130747	349	0.0159576	0.0252819	0.120268	419	0.0160525	0.0257048	0.1298	361
0.0723834	1.18382	0.271739	91	0.0765301	1.83293	0.548761	42	0.0723846	3.73832	0.990397	35	0.0715548	3.35837	0.646511	45	0.0667468	1.09766	0.38426	46
0.143105	2.89207	0.380463	74	0.14859	1.87056	0.490825	39	0.14733	3.0953	0.566241	65	0.149829	3.65645	0.541738	57	0.151396	3.17821	0.360483	65
0.250993	6.10284	0.546531	57	0.241063	3.77798	0.730657	38	0.253434	5.58351	0.6566	39	0.247178	5.18001	0.474104	70	0.254143	5.17699	0.449707	81
0.355836	9.65031	0.538178	80	0.352443	5.19041	0.658153	35	0.349145	6.64752	0.782372	32	0.352751	6.39555	0.490561	59	0.350119	6.20993	0.468983	76
0.448584	10.92	0.428607	115	0.463176	9.42927	0.850824	45	0.453493	8.6189	0.547545	45	0.450275	8.84285	0.508837	71	0.451807	9.11821	0.57019	82
0.609641	11.2841	0.316482	162	0.609842	9.16444	0.49136	118	0.59678	10.0559	0.501625	127	0.60997	10.4597	0.360258	172	0.588823	10.1734	0.443358	127
0.857647	9.99939	0.454776	68	0.868262	7.1088	0.731989	48	0.863789	6.8882	0.743707	48	0.867743	8.75735	0.594379	66	0.868641	9.12044	0.575566	75
1.19739	8.84669	0.466715	63	1.24561	6.10653	0.619364	49	1.22545	7.14368	0.51339	63	1.21274	7.47489	0.473214	71	1.24993	7.32034	0.407768	86
1.69089	9.92164	0.704903	38	1.70249	5.96012	0.542733	24	1.72704	7.55535	0.756668	31	1.69835	8.61756	0.522932	29	1.6784	7.26609	0.641373	43
2.28795	9.82598	1.13733	18	2.18395	8.76463	2.61073	20	2.30549	5.99688	1.64801	10	2.09537	7.33546	1.20541	9	2.2005	5.51103	1.04162	13
3.00764	8.48074	0.974322	18	3.41435	10.7932	3.42021	17	3.31459	7.38919	1.24024	19	3.54757	7.46627	1.21737	11	2.7521	8.04821	2.56023	4
