# Supplementary material for: Bim escapes displacement by BH3-mimetic anti-cancer drugs by double-bolt locking both Bcl-XL and Bcl-2
Source: eLife. 2019 Mar 12;8:e37689. doi: 10.7554/eLife.37689 (PMC6414199; doi:10.7554/eLife.37689)
Supplement: Figure 3—source data 1. [file elife-37689-fig3-data1.xlsx]

## Sheet: Panel A
Figure 3
(A)		For each Replicate (Rep) % Dead is only calculated when there is a minimum of 10 points per bin
MCF7 cells
Venus					VBimEL					VtBid					VBad
Mean Venus Intensity	SEM Venus Intensity	% Dead Rep1	% Dead Rep2	% Dead Rep3	Mean Venus Intensity	SEM Venus Intensity	% Dead Rep1	% Dead Rep2	% Dead Rep3	Mean Venus Intensity	SEM Venus Intensity	% Dead Rep1	% Dead Rep2	% Dead Rep3	Mean Venus Intensity	SEM Venus Intensity	% Dead Rep1	% Dead Rep2	% Dead Rep3
156.72	1.29867	37.65	17.106	22.8	153.373	1.40803	41.124	23.087	23.313	152.53	1.03036	44.577	26.678	20.998	155.92	1.17	49.089	18.941	10.844
211.903	0.185233	32.353	11.017	17.073	211.527	0.253925	67.241	51.282	50.42	210.813	0.630088	73.333	64.286	42.424	211.59	0.388887	40.559	16.832	6.9444
237.17	0.217332	35.443	20.27	17.6	236.67	0.871569	69.118	68.421	57.353	237.11	0.490951	62.791	58.824	53.226	237.357	0.298682	45.882	18.033	10
273.507	0.439785	34.507	14.394	23.602	272.047	1.31164	62.222	58.824	47.561	270.567	0.505118	68.519	66.667	44.578	272.91	0.779679	49.123	28.421	9.8446
324.393	0.283686	26.25	19.118	18.333	323.107	0.894918	64.583	85	75	321.613	1.07843	75.758	68	47.826	324.2	0.603573	46.316	33.898	12.403
374.747	0.904513	32.967	26.316	25.641	371.19	0.406735	80.556	63.636	50	373.823	1.15426	75	68.966	25.926	371.967	1.99387	39.726	38.636	15.534
489.227	1.19407	33.962	28.155	21.236	487.763	5.53933	62.105	60.465	52.055	472.957	3.71035	53.125	58.824	48	490.83	2.74704	51.351	40.288	18.22
695.517	6.60899	36.667	25.581	28.804	687.003	2.0412	65.625	60	64.706	679.367	6.71593	100	69.231	57.143	698.507	2.39312	60	48.148	18.584
894.483	2.83046	48.361	17.5	22.047	888.977	2.44562	62.069	76.923	40	888.595	1.58809	62.5	70		896.087	3.19954	61.25	54.762	24.359
1236.27	3.30471	44.175	30.508	24.038	1254.67	27.1018	65	100	68.75
1735.37	5.6422	45.385	36.25	29.565
2418.8	16.433	46.104	36.842	23.478
3432.47	11.2399	46.053	25	31.481
4516.73	39.7888	51.429	34.615	30.769
5490.53	30.5279	41.667	27.273	21.429
6495.57	40.253	20	50	7.6923
7556.73	70.6898	16.667	14.286	14.286
8538.1	20.9023	25	0

## Sheet: C
(C)
Treatment		MCF7 Cells					MCF7-CBcl-2 cells					MCF7-CBcl-XL cells
		% Dead Rep1	% Dead Rep2	% Dead Rep3	1 way ANOVA-Dunnett's Multiple Comparison Test		% Dead Rep1	% Dead Rep2	% Dead Rep3	1 way ANOVA-Dunnett's Multiple Comparison Test		% Dead Rep1	% Dead Rep2	% Dead Rep3	1 way ANOVA-Dunnett's Multiple Comparison Test
					Significant? P < 0.05?	Summary				Significant? P < 0.05?	Summary				Significant? P < 0.05?	Summary
Untreated		21.763	9.87978	9.45498			2.01772	4.09043	4.00441			4.11773	6.11006	6.21123
Cyclohexamide (CHX)		32.6074	16.0546	11.2898	No	ns	5.36625	10.0252	10.2462	No	ns	8.96776	11.7215	9.02931	Yes	*
CHX + 250ng/ml TNFalpha		80.2592	69.0768	69.1153	Yes	***	17.3997	21.0761	20.8008	Yes	***	3.87648	7.21812	5.0911	No	ns
CHX + 500ng/ml TNFalpha		75.7044	70.7053	78.2468	Yes	***	15.1709	23.6669	24.4841	Yes	***	4.9255	7.67577	5.48511	No	ns

## Sheet: D
(D)
Cell line		1.25µM A-1331852			10µM A-1331852			20µM A-1331852			1.25µM ABT-199			10µM ABT-199			20µM ABT-199			1.25µM ABT-263			10µM ABT-263			20µM ABT-263
		% Dead Rep 1	% Dead Rep 2	% Dead Rep 3	% Dead Rep 1	% Dead Rep 2	% Dead Rep 3	% Dead Rep 1	% Dead Rep 2	% Dead Rep 3	% Dead Rep 1	% Dead Rep 2	% Dead Rep 3	% Dead Rep 1	% Dead Rep 2	% Dead Rep 3	% Dead Rep 1	% Dead Rep 2	% Dead Rep 3	% Dead Rep 1	% Dead Rep 2	% Dead Rep 3	% Dead Rep 1	% Dead Rep 2	% Dead Rep 3	% Dead Rep 1	% Dead Rep 2	% Dead Rep 3
MCF7		5.93009	15.6405	3.56919	7.88221	3.6903	5.46565	5.36713	5.026	4.9135	5.97227	19.2179	4.51128	6.92699	3.64458	6.53951	6.44217	4.30959	4.59577	7.24416	12.1038	5.4883	9.88185	11.9134	5.85672	15.4066	10.2349	18.0294
MCF7-CBcl-2		0.932712	0.388761	0.305064	0.239091	0.542005	0.697906	0.839793	0.7313	0.369198	0.37961	0.512695	0.151976	0.943396	0.674262	0.358423	0.313972	0.465219	0.384431	0.798036	0.768246	0.462107	1.86012	1.0023	0.776699	11.0996	1.31117	10.3537
MCF7-CBcl-XL		0.116043	0.194381	0.109499	0.139548	0.129534	0.052233	0.201962	0.277981	0.196906	0.149076	0.311721	0.093081	0.13245	0.212134	0.156986	0.142491	0.162826	0.076161	0.124069	0.203739	0.089465	0.262467	0.416617	0.211566	8.22249	0.267658	4.70335

## Sheet: E
E)
Treatment with S-63845												Determine EC50 of S-63845 treatement of MCF-7 Cells
Concentration S-63845 (µM)		MCF7			MCF7-CBcl2			MCF7-CBclXL				log(agonist) vs. response -- Variable slope (four parameters)
		% Dead Rep 1	% Dead Rep 2	% Dead Rep 3	% Dead Rep 1	% Dead Rep 2	% Dead Rep 3	% Dead Rep 1	% Dead Rep 2	% Dead Rep 3		Best-fit values
0		7.16226	30.1863	14.3643	0.764019	4.56731	2.93403	0.083886	0.365112	0.943084			Bottom		1.611
0.03125		7.13061	20.5827	14.4179	0.958021	2.93478	2.5464	0.07472	0	0.945763			Top		61.1
0.0625		8.37945	26.9043	15.0063	0.658212	2.78384	2.35935	0.036147	0	0.580131			LogEC50		-0.275
0.125		9.42795	27.0005	15.2573	0.896143	2.02991	2.16787	0.06169	0.228938	0.821135			HillSlope		2.963
0.25		11.9288	26.3343	18.7024	0.676259	3.31089	2.47854	0.035115	0.136674	0.818651			EC50		0.5309
0.5		38.5835	46.4646	33.5296	1.67165	3.2316	3.04547	0.043956	0.146128	0.31379			Span		59.49
1		55.1803	65.4622	56.0436	2.16723	3.457	3.51562	0.020984	0.146987	0.858202		Std. Error
2.5		61.4552	69.1503	72.0773	2.11005	3.31541	3.95122	0.090955	0.183824	0.973768			Bottom		3.755
5		58.8972	58.4416	71.7949	2.58303	4.30107	3.83973	0.079302	0.197726	0.969721			Top		3.222
10		48.7383	47.8587	69.2994	5.58772	4.12946	3.77995	0.571066	0.27088	0.514139			LogEC50		0.0631
20		85.764	72.8926	82.2258	6.75676	6.94118	16.2386	0.757576	0.937766	3.58367			HillSlope		1.2
													Span		5.183
												95% Confidence Intervals
													Bottom		-6.109 to 9.331
													Top		54.48 to 67.73
													LogEC50		-0.4047 to -0.1452
													HillSlope		0.4958 to 5.430
													EC50		0.3938 to 0.7158
													Span		48.84 to 70.15
												Goodness of Fit
													Degrees of Freedom		26
													R square		0.8747
													Absolute Sum of Squares		3048
													Sy.x		10.83
												Number of points
													Analyzed		30
