# Supplementary material for: Bim escapes displacement by BH3-mimetic anti-cancer drugs by double-bolt locking both Bcl-XL and Bcl-2
Source: eLife. 2019 Mar 12;8:e37689. doi: 10.7554/eLife.37689 (PMC6414199; doi:10.7554/eLife.37689)
Supplement: Figure 4—source data 1. [file elife-37689-fig4-data1.xlsx]

## Sheet: Sheet1
Figure 4
(B-C)	Resistance 263				Resistance 2A mutation
	CBcl-XL		CBcl2		CBcl-XL		CBcl2
vBad	46.3643	8.23482	18.6254	3.24306	2.4444	2.49521	4.33452	3.48481
vBad-Bim	97.9602	6.4499	65.4559	7.39575	70.1916	4.03274	54.9129	3.91507
vBimEL	86.2578	5.10342	83.0577	8.69124	81.4303	4.64998	66.8517	4.69615
vBimEL-dN	90.8103	7.00821	90.4713	10.2505	101.872	4.37427	82.5717	4.27458
vBimEL-Bad	60.5452	4.42637	65.7515	6.35723	26.1177	2.70274	32.7357	5.80207
vBimEL-dCTS	69.0547	4.5671	60.018	6.7285	15.0793	3.16717	13.5959	2.21188
vBimEL-Bad-dCTS	40.2525	5.66745	12.5131	6.60245	10.6112	4.25938	1.182	4.96453
