# Supplementary material for: Bim escapes displacement by BH3-mimetic anti-cancer drugs by double-bolt locking both Bcl-XL and Bcl-2
Source: eLife. 2019 Mar 12;8:e37689. doi: 10.7554/eLife.37689 (PMC6414199; doi:10.7554/eLife.37689)
Supplement: Figure 4—figure supplement 1—source data 1. [file elife-37689-fig4-figsupp1-data1.xlsx]

## Sheet: Figure 4-figure supplement 1A-F
Figure 4- figure supplement 1
MCF7-CBcl-XL cells
(A)
vBad-Bim				vBad-Bim2A				vBad-Bim + DMSO				vBad-Bim + 20µM ABT-263
Averaged Ratio	% FLIM-FRET Efficiency	SEM of % FLIM-FRET Efficiency	Number of ROIs	Averaged Ratio	% FLIM-FRET Efficiency	SEM of % FLIM-FRET Efficiency	Number of ROIs	Averaged Ratio	% FLIM-FRET Efficiency	SEM of % FLIM-FRET Efficiency	Number of ROIs	Averaged Ratio	% FLIM-FRET Efficiency	SEM of % FLIM-FRET Efficiency	Number of ROIs
0.00742643	0.01089	0.0556294	1965	0.00740566	0.015173	0.0798071	1166	0.00801109	0.00269256	0.15268	290	0.00856076	0.025351	0.197979	222
0.016023	0.717283	0.045349	2149	0.0178321	0.297949	0.073747	884	0.0171864	0.334283	0.0925062	593	0.0177479	0.580017	0.0626137	1563
0.0722759	2.32715	0.178039	255	0.0730745	0.918295	0.179748	159	0.07577	3.06836	0.3789	141	0.0704527	2.87236	0.234571	116
0.142968	4.87872	0.204043	210	0.145036	1.74015	0.183292	224	0.141516	3.92078	0.184632	198	0.13835	4.91738	0.287946	96
0.246219	7.48693	0.2617	149	0.243446	4.338	0.174415	204	0.241275	5.54616	0.2499	120	0.241804	6.04481	0.484231	45
0.348117	7.91095	0.328475	122	0.352526	5.44215	0.239733	144	0.341541	7.80265	0.259309	63	0.346211	7.34621	0.376069	38
0.444846	9.41023	0.349003	50	0.446086	6.12557	0.247917	121	0.442451	9.48224	0.302209	52	0.444512	7.33021	0.4825	33
0.618458	8.76316	0.316126	92	0.606743	6.77992	0.230111	165	0.604803	9.13959	0.431248	35	0.618126	8.29371	0.421735	32
0.860491	9.60671	0.589478	31	0.872774	7.07946	0.290496	81	0.864169	9.25654	0.681693	11	0.883489	9.92608	0.61943	27
1.18519	11.0279	0.462475	34	1.16412	9.32337	0.318339	61	1.2392	8.69917	1.39343	9
1.65086	11.7954	1.27132	6	1.67338	13.3735	1.30856	2
(B)
vBimEL-dN				vBimEL2A-dN				vBimEL-dN + DMSO				vBimEL-dN + 20µM ABT-263
Averaged Ratio	% FLIM-FRET Efficiency	SEM of % FLIM-FRET Efficiency	Number of ROIs	Averaged Ratio	% FLIM-FRET Efficiency	SEM of % FLIM-FRET Efficiency	Number of ROIs	Averaged Ratio	% FLIM-FRET Efficiency	SEM of % FLIM-FRET Efficiency	Number of ROIs	Averaged Ratio	% FLIM-FRET Efficiency	SEM of % FLIM-FRET Efficiency	Number of ROIs
0.00787271	0.00938724	0.0464959	2766	0.00790633	0.0183529	0.0479013	2364	0.00637035	0.0142465	0.102328	672	0.00697693	0.0221268	0.152158	422
0.0154737	0.272014	0.0344517	3387	0.0162726	0.198208	0.0335313	3545	0.018445	0.869576	0.228364	205	0.0177603	0.128782	0.19865	192
0.0743464	1.87965	0.109149	373	0.0712264	0.838171	0.139115	309	0.0763957	2.95943	0.892945	72	0.0689585	1.74123	0.40891	29
0.140852	4.02724	0.119089	419	0.143857	3.16894	0.131774	374	0.142498	3.48418	0.368368	100	0.139879	3.8091	0.362692	49
0.246101	6.34163	0.167402	213	0.248258	6.01825	0.17218	247	0.244783	5.76068	0.343287	65	0.248517	5.79551	0.398231	50
0.342663	8.43278	0.210632	166	0.345332	7.90344	0.190752	184	0.350956	8.98531	0.523853	59	0.342518	7.6883	0.445353	39
0.446487	8.40004	0.397141	58	0.443079	8.9872	0.227078	141	0.44568	10.3994	0.281418	116	0.449041	7.40741	0.441374	12
0.564865	8.86451	0.29926	43	0.62146	10.0166	0.155873	284	0.588085	9.85483	0.350544	72	0.644386	11.1111	0.987694	5
0.882065	9.65979	0.861309	9	0.867264	10.9375	0.174383	259	0.876145	9.40004	0.868457	11
				1.22158	11.6242	0.138048	314	1.0849	8.18729	0.747512	4
				1.66256	11.6155	0.303329	75
				2.11744	9.36508	1.10543	5
(C)
vBimEL-Bad				vBimEL-Bad2A				vBimEL-Bad + DMSO				vBimEL-Bad + 20µM ABT-263
Averaged Ratio	% FLIM-FRET Efficiency	SEM of % FLIM-FRET Efficiency	Number of ROIs	Averaged Ratio	% FLIM-FRET Efficiency	SEM of % FLIM-FRET Efficiency	Number of ROIs	Averaged Ratio	% FLIM-FRET Efficiency	SEM of % FLIM-FRET Efficiency	Number of ROIs	Averaged Ratio	% FLIM-FRET Efficiency	SEM of % FLIM-FRET Efficiency	Number of ROIs
0.00807746	0.0145818	0.0941762	734	0.00796391	0.0104216	0.137879	364	0.00676	0.00188422	0.069539	1576	0.00742614	0.0186674	0.108666	780
0.0218926	0.592948	0.0362678	3382	0.0220337	0.280094	0.0582696	1360	0.0186658	0.499744	0.0756314	972	0.0187002	0.516698	0.0574885	1831
0.0724615	2.10591	0.0659235	1039	0.0736851	0.687229	0.0851622	688	0.0759495	1.13595	0.182008	243	0.0723666	1.60919	0.132128	416
0.142506	3.71644	0.0860389	729	0.147043	1.7677	0.0810425	826	0.143056	2.95535	0.155106	294	0.14398	2.59297	0.118723	408
0.246684	6.38327	0.128526	421	0.247882	2.41017	0.0893547	663	0.248701	4.7296	0.164648	253	0.245865	3.8273	0.166359	192
0.342194	8.35269	0.157925	267	0.35014	2.55497	0.115388	446	0.355959	6.76848	0.282312	95	0.345229	4.69969	0.194855	120
0.447618	8.6669	0.242648	136	0.447107	2.56446	0.179751	245	0.451502	8.73833	0.278201	99	0.444798	5.61999	0.350641	69
0.60641	9.74823	0.251217	151	0.607474	2.51696	0.151723	307	0.600746	10.3159	0.238141	185	0.591596	5.50749	0.342033	55
0.830066	11.0178	0.596053	35	0.862892	2.37051	0.239736	128	0.861173	12.4251	0.28504	130	0.853383	6.85127	0.610034	20
1.16417	9.28169	0.650782	22	1.19613	2.13108	0.257505	96	1.18267	12.361	0.366206	65	1.22725	8.19466	0.955049	12
				1.62845	2.37531	0.554067	24	1.75025	12.1516	0.883186	16
(D)
vBimEL-dCTS				vBimEL2A-dCTS				vBimEL-dCTS + DMSO				vBimEL-dCTS + 20µM ABT-263
Averaged Ratio	% FLIM-FRET Efficiency	SEM of % FLIM-FRET Efficiency	Number of ROIs	Averaged Ratio	% FLIM-FRET Efficiency	SEM of % FLIM-FRET Efficiency	Number of ROIs	Averaged Ratio	% FLIM-FRET Efficiency	SEM of % FLIM-FRET Efficiency	Number of ROIs	Averaged Ratio	% FLIM-FRET Efficiency	SEM of % FLIM-FRET Efficiency	Number of ROIs
0.00796092	0.00985778	0.117811	603	0.00781523	0.025369	0.110723	800	0.00691025	0.0057042	0.0874354	1007	0.00737493	0.0172796	0.104588	841
0.0154689	0.456166	0.0853621	990	0.0166062	0.0129567	0.0831511	1009	0.0188328	0.465001	0.0902905	840	0.0183668	0.283014	0.0744115	1309
0.071538	1.7202	0.27015	97	0.0698049	0.678322	0.255756	121	0.0739985	1.02381	0.202444	165	0.0746247	2.09883	0.156276	279
0.154411	4.6723	0.311487	117	0.147508	1.11389	0.287264	115	0.145667	2.65831	0.196501	193	0.144055	3.08833	0.148824	301
0.255165	8.54625	0.200129	321	0.244917	1.5293	0.300555	92	0.25028	4.69028	0.243213	138	0.24647	4.6001	0.23265	153
0.343818	8.87533	0.189584	250	0.354558	1.76033	0.380168	61	0.360921	8.06928	0.216858	243	0.340232	4.67801	0.255568	104
0.43913	8.66893	0.265012	108	0.454271	1.70179	0.372169	53	0.448433	9.11242	0.163549	352	0.452029	5.47843	0.314498	86
0.591187	7.96511	0.329182	96	0.621274	1.63146	0.196755	176	0.604707	9.06318	0.137035	434	0.601344	6.06184	0.431405	54
0.851048	5.74885	0.595881	35	0.870785	2.01362	0.253186	121	0.861915	8.39526	0.268655	143	0.866876	7.32142	0.796521	17
1.20923	6.01438	1.13046	15	1.1786	1.64593	0.275131	103	1.17753	8.99596	0.355538	77	1.22586	7.49055	0.53858	17
1.68564	6.93157	1.53303	13	1.70459	3.01862	0.429988	38	1.65434	9.30329	1.16222	19	1.68082	6.243	0.65953	7
2.14322	8.36402	2.4905	5	2.17532	4.54564	0.936093	13
2.69793	8.0747	0.869026	4
(E)
vBimEL-Bad-dCTS				vBimEL-Bad2A-dCTS				vBimEL-Bad-dCTS + DMSO				vBimEL-Bad-dCTS + 20µM ABT-263
Averaged Ratio	Mean lifetime of mCer3	SEM of lifetime	Number of ROIs	Averaged Ratio	Mean lifetime of mCer3	SEM of lifetime	Number of ROIs	Averaged Ratio	Mean lifetime of mCer3	SEM of lifetime	Number of ROIs	Averaged Ratio	Mean lifetime of mCer3	SEM of lifetime	Number of ROIs
0.00314497	0.0146801	0.0570632	3005	0.00323984	0.00801933	0.0706233	2263	0.00307392	0.0261434	0.0597269	3058	0.00324637	0.013672	0.0699633	2301
0.0246608	0.923962	0.17234	418	0.0247194	0.359756	0.165209	504	0.0235522	0.96782	0.184066	397	0.026024	1.17752	0.226883	304
0.0723416	1.3797	0.265879	147	0.0682399	0.0933092	0.267606	179	0.0750004	1.14836	0.252551	156	0.0702898	0.863357	0.254044	138
0.146698	2.08661	0.345512	126	0.146958	0.0647685	0.329345	162	0.145389	1.95825	0.261146	176	0.148541	1.07636	0.220954	198
0.250885	2.87834	0.295261	168	0.252365	0.854548	0.315743	108	0.249184	3.48974	0.293378	155	0.243309	1.71322	0.336589	89
0.346998	4.09048	0.350942	133	0.352778	0.996796	0.300547	129	0.346248	4.624	0.314484	160	0.344922	1.74029	0.598219	54
0.451005	5.39829	0.290905	139	0.452442	0.923235	0.315773	126	0.45018	6.93405	0.293757	165	0.445197	1.28631	0.468628	46
0.627276	7.76896	0.154522	511	0.618056	1.50515	0.209702	258	0.624326	8.02641	0.144083	533	0.614851	3.54901	0.359016	90
0.857977	9.22156	0.187629	351	0.87793	1.88029	0.236653	226	0.871313	9.68858	0.195034	323	0.854283	4.54891	0.573125	51
1.21243	10.1789	0.185843	298	1.24317	2.38977	0.195753	323	1.21951	10.2858	0.19823	352	1.20661	4.5422	0.644055	43
1.72514	10.6192	0.329726	123	1.70712	2.67386	0.268642	172	1.72192	11.5444	0.388356	142	1.70663	5.86909	1.18757	19
2.20386	11.4264	0.646273	55	2.24191	4.99118	0.499551	85	2.19455	14.5042	0.730022	57
				3.37771	7.37317	0.538882	130	2.94447	15.5414	0.854542	40
(F)
vBimEL-d20
Averaged Ratio	Mean lifetime of mCer3	SEM of lifetime	Number of ROIs
0.00836496	0.00817515	0.0600149	1623
0.0159982	0.402297	0.0266862	5855
0.0725307	0.754054	0.0965829	464
0.145546	1.38987	0.109854	355
0.247471	1.93616	0.122429	300
0.346523	2.21466	0.140245	213
0.444351	2.79247	0.218879	109
0.600743	3.07224	0.187891	128
0.856439	3.00952	0.353893	55
1.162	2.67739	0.459871	20

## Sheet: Figure 4-figure Supplement 1G-L
Figure 4- figure supplement 1
MCF7-CBcl-2 cells
(G)
vBad-Bim				vBad-Bim2A				vBad-Bim + DMSO				vBad-Bim + 20µM ABT-263
Averaged Ratio	% FLIM-FRET Efficiency	SEM of % FLIM-FRET Efficiency	Number of ROIs	Averaged Ratio	% FLIM-FRET Efficiency	SEM of % FLIM-FRET Efficiency	Number of ROIs	Averaged Ratio	% FLIM-FRET Efficiency	SEM of % FLIM-FRET Efficiency	Number of ROIs	Averaged Ratio	% FLIM-FRET Efficiency	SEM of % FLIM-FRET Efficiency	Number of ROIs
0.00817414	0.0252461	0.0428297	3961	0.00813188	0.00388307	0.0502685	2839	0.00727731	0.0240358	0.0721741	1693	0.00753973	0.0126656	0.116052	996
0.0148373	0.376944	0.0259561	8518	0.0164937	0.339671	0.0269356	7716	0.0187901	0.537646	0.0872656	1318	0.0161083	1.03508	0.101247	1024
0.0738657	3.3593	0.13872	403	0.0725709	1.39348	0.0846609	818	0.0761444	5.05363	0.140272	537	0.0683129	2.66754	0.295841	100
0.139498	5.61527	0.127026	466	0.146051	2.73231	0.0979952	813	0.140359	6.57165	0.116063	748	0.141972	4.02292	0.309762	83
0.233483	7.4512	0.254534	111	0.244504	4.04968	0.168774	366	0.2369	7.88113	0.256439	140	0.248356	3.62305	0.49139	21
0.344603	7.08031	0.72577	19	0.347533	4.88313	0.206385	298	0.342318	8.69664	0.290478	79	0.339421	5.37013	0.660633	15
0.440281	6.26049	0.985767	14	0.447539	6.1422	0.210594	219	0.446952	7.8228	0.604037	19	0.45257	7.46094	0.495513	18
0.58604	9.0532	0.614745	17	0.596052	6.12244	0.207294	256	0.589814	9.81322	0.823677	27	0.605496	6.22999	0.403442	39
				0.865633	7.45194	0.364887	73	0.839173	8.68263	1.07879	8	0.858745	8.89181	1.13969	9
				1.08599	9.01472	0.47629	24					1.68481	7.40254	1.01258	6
(H)
vBimEL-dN				vBimEL2A-dN				vBimEL-dN + DMSO				vBimEL-dN + 20µM ABT-263
Averaged Ratio	% FLIM-FRET Efficiency	SEM of % FLIM-FRET Efficiency	Number of ROIs	Averaged Ratio	% FLIM-FRET Efficiency	SEM of % FLIM-FRET Efficiency	Number of ROIs	Averaged Ratio	% FLIM-FRET Efficiency	SEM of % FLIM-FRET Efficiency	Number of ROIs	Averaged Ratio	% FLIM-FRET Efficiency	SEM of % FLIM-FRET Efficiency	Number of ROIs
0.00816643	0.0105137	0.0492856	2922	0.00838401	0.00358717	0.0596434	2011	0.00789414	0.00950022	0.10681	820	0.00777289	0.0153197	0.214431	286
0.0153046	0.404408	0.0263961	7272	0.0161046	0.443019	0.0249584	8464	0.0188205	0.116053	0.0800266	1055	0.0165254	1.02553	0.247471	191
0.0722127	2.25296	0.112126	444	0.072888	1.7959	0.101366	675	0.0701527	1.8942	0.18091	221	0.0673768	1.8942	0.18091	221
0.140975	3.99414	0.12609	384	0.142479	3.42414	0.103829	675	0.140303	3.57717	0.295431	74	0.135098	2.25773	0.713834	10
0.239095	5.8342	0.196093	180	0.243615	5.68854	0.134558	359	0.255055	5.19582	0.895061	11	0.260258	5.87358	0.49571	19
0.352328	8.43667	0.266528	113	0.343134	7.53979	0.208604	182	0.354799	8.43667	0.266528	113	0.342759	7.2165	1.01936	8
0.440565	10.3651	0.277601	98	0.449557	8.34173	0.205291	168	0.445178	10.4878	0.480823	52	0.461741	9.68106	0.579166	16
0.603721	11.2201	0.398117	73	0.614967	9.24615	0.139287	330	0.603721	11.5315	0.607839	13	0.603721	10.116	1.85369	4
				0.869024	10.2481	0.18051	197
				1.17782	10.7692	0.217342	141
(I)
vBimEL-Bad				vBimEL-Bad2A				vBimEL-Bad + DMSO				vBimEL-Bad + 20µM ABT-263
Averaged Ratio	% FLIM-FRET Efficiency	SEM of % FLIM-FRET Efficiency	Number of ROIs	Averaged Ratio	% FLIM-FRET Efficiency	SEM of % FLIM-FRET Efficiency	Number of ROIs	Averaged Ratio	% FLIM-FRET Efficiency	SEM of % FLIM-FRET Efficiency	Number of ROIs	Averaged Ratio	% FLIM-FRET Efficiency	SEM of % FLIM-FRET Efficiency	Number of ROIs
0.00812963	0.161783	0.093391	1137	0.00798289	0.0257168	0.0718049	1663	0.00771946	0.00425115	0.163754	537	0.00786792	1.00886	0.134735	736
0.0164594	0.010828	0.0327852	5687	0.0157588	0.0954848	0.0382013	4312	0.0167775	0.0337102	0.120421	843	0.017636	0.0255321	0.0714823	1372
0.0699621	1.605	0.23175	101	0.0704459	0.494667	0.207091	166	0.0742593	1.26759	0.203566	156	0.0720719	1.29506	0.164536	202
0.145118	3.76759	0.259218	101	0.147268	1.47328	0.229802	142	0.143683	3.69345	0.178795	206	0.143754	3.41701	0.169411	212
0.252309	5.96004	0.349368	54	0.249915	2.89458	0.296528	77	0.247204	6.95356	0.24039	170	0.247113	4.56881	0.208262	129
0.35616	8.05451	0.542335	56	0.355357	2.65357	0.333209	54	0.337931	8.19841	0.277315	111	0.345879	5.13369	0.314774	67
0.446755	9.24812	0.536027	56	0.446945	2.0458	0.375948	64	0.447513	9.75041	0.3179	51	0.451051	6.01111	0.329393	28
0.598815	8.44268	0.422772	73	0.613522	3.08759	0.230535	141	0.613644	10.1192	0.315054	84	0.580912	4.91695	0.19682	38
0.847879	9.76191	0.726363	21	0.870196	3.33714	0.339073	82	0.860099	11.012	0.438487	30	0.861501	5.24667	0.430047	7
1.12903	9.29824	1.52793	6	1.19617	2.3058	0.37361	60	1.18921	9.85743	0.717405	15
				1.67991	2.49869	1.15652	10	1.6572	11.0032	0.966293	6
(J)
vBimEL-dCTS				vBimEL2A-dCTS				vBimEL-dCTS + DMSO				vBimEL-dCTS + 20µM ABT-263
Averaged Ratio	% FLIM-FRET Efficiency	SEM of % FLIM-FRET Efficiency	Number of ROIs	Averaged Ratio	% FLIM-FRET Efficiency	SEM of % FLIM-FRET Efficiency	Number of ROIs	Averaged Ratio	% FLIM-FRET Efficiency	SEM of % FLIM-FRET Efficiency	Number of ROIs	Averaged Ratio	% FLIM-FRET Efficiency	SEM of % FLIM-FRET Efficiency	Number of ROIs
0.00681144	0.00589092	0.060403	2934	0.00701274	0.0187112	0.045984	4110	0.00748462	0.0192762	0.0840256	1557	0.00761841	0.105262	0.098881	984
0.0162047	0.599263	0.0828538	1333	0.0178552	0.248998	0.0516878	2884	0.0156934	0.488834	0.0926269	1077	0.0154623	0.0214359	0.0880928	1049
0.0718972	1.94929	0.20347	215	0.0718079	0.74047	0.115869	604	0.0684388	1.55445	0.349948	86	0.07257	3.07743	0.279821	103
0.157853	6.84477	0.192223	472	0.143219	1.25353	0.127589	549	0.157997	5.75551	0.234381	234	0.151423	4.14285	0.218913	81
0.238434	9.91657	0.150653	458	0.247134	1.47782	0.161241	341	0.247097	8.66839	0.16227	372	0.245532	5.02471	0.415444	53
0.342166	9.46189	0.414189	84	0.346501	2.18402	0.181436	218	0.338547	9.78513	0.189877	218	0.331405	6.02964	0.53852	16
0.45833	8.67026	0.490538	26	0.447902	1.53748	0.188502	218	0.442669	9.64792	0.291261	88	0.456439	7.02533	0.635901	8
0.582382	9.20235	0.585089	21	0.613529	2.44613	0.174274	319	0.592404	9.49874	0.346128	61	0.554888	6.67711	1.1157	9
0.863959	4.55381	0.799227	11	0.872037	2.22164	0.193224	211
				1.21685	2.84088	0.191885	261
				1.72975	3.89283	0.331876	101
				2.21833	4.27447	0.54618	56
				2.69843	4.73691	0.826127	21
				3.44004	2.58429	1.28095	13
(K)
vBimEL-Bad-dCTS				vBimEL-Bad2A-dCTS				vBimEL-Bad-dCTS + DMSO				vBimEL-Bad-dCTS + 20µM ABT-263
Averaged Ratio	% FLIM-FRET Efficiency	SEM of % FLIM-FRET Efficiency	Number of ROIs	Averaged Ratio	% FLIM-FRET Efficiency	SEM of % FLIM-FRET Efficiency	Number of ROIs	Averaged Ratio	% FLIM-FRET Efficiency	SEM of % FLIM-FRET Efficiency	Number of ROIs	Averaged Ratio	% FLIM-FRET Efficiency	SEM of % FLIM-FRET Efficiency	Number of ROIs
0.00708228	0.0177001	0.0985156	963	0.00669016	0.117158	0.122623	715	0.00751824	0.0203348	0.0909524	1239	0.00806146	0.021623	0.220927	297
0.0199975	0.578673	0.098516	864	0.0212138	0.0907848	0.121909	568	0.0186123	0.783112	0.0760223	1602	0.0154883	0.775733	0.124723	690
0.0734383	1.3775	0.246809	158	0.0700715	0.0180187	0.237249	168	0.0721625	1.71199	0.150476	340	0.073361	0.712847	0.228519	123
0.142922	3.06122	0.241451	196	0.143437	0.423217	0.397507	147	0.146216	3.16574	0.201503	303	0.146952	1.25885	0.312837	119
0.250479	5.00598	0.400982	77	0.250916	0.423165	0.265989	102	0.249118	6.12622	0.205131	256	0.242488	0.461143	0.551113	27
0.354326	7.20161	0.307022	141	0.343783	0.239214	0.424568	60	0.346633	7.93625	0.223384	220	0.340655	0.379389	0.841767	19
0.444017	8.54146	0.23207	188	0.453246	-0.124588	0.50486	31	0.442877	8.48288	0.232697	220	0.438275	1.22324	0.371866	12
0.593099	9.05291	0.275176	153	0.620813	0.204419	0.329132	84	0.608104	8.78751	0.178749	351	0.586509	1.58584	0.771156	20
0.869898	7.90686	0.504258	68	0.865091	0.174997	0.433202	68	0.868076	8.85525	0.287979	151	0.862624	2.83967	0.782477	6
1.2082	8.10556	0.483163	42	1.17393	-0.252262	0.454592	60	1.1973	8.19583	0.301013	139
1.61749	7.43278	0.835608	8					1.70529	8.36543	0.419206	58
								2.12675	6.82746	1.3834	14
								2.9352	10.276	0.879854	16
(L)
vBimEL-d20
Averaged Ratio	% FLIM-FRET Efficiency	SEM of % FLIM-FRET Efficiency	Number of ROIs
0.00870278	0.0220332	0.0945834	797
0.0153505	0.132933	0.0291569	5952
0.0740851	0.69362	0.200586	109
0.142757	1.41232	0.201303	109
0.243838	2.4836	0.273012	63
0.353176	2.85719	0.433533	32
0.440767	2.43353	0.909614	7
0.610314	3.99579	1.09782	5
