# Supplementary material for: Bim escapes displacement by BH3-mimetic anti-cancer drugs by double-bolt locking both Bcl-XL and Bcl-2
Source: eLife. 2019 Mar 12;8:e37689. doi: 10.7554/eLife.37689 (PMC6414199; doi:10.7554/eLife.37689)
Supplement: Figure 5—source data 1. [file elife-37689-fig5-data1.xlsx]

## Sheet: Sheet1
Figure 5
(A)		For each Replicate (Rep) % Dead is only calculated when there is a minimum of 10 points per bin
MCF7 cells															MCF7-CBclXL Cells															MCF7-CBcl2 Cells
VBimEL					VBimEL-dCTS					VBimEL-4E					VBimEL					VBimEL-dCTS					VBimEL-4E					VBimEL					VBimEL-dCTS					VBimEL-4E
Mean Venus Intensity	SEM Venus Intensity	% Dead Rep1	% Dead Rep2	% Dead Rep3	Mean Venus Intensity	SEM Venus Intensity	% Dead Rep1	% Dead Rep2	% Dead Rep3	Mean Venus Intensity	SEM Venus Intensity	% Dead Rep1	% Dead Rep2	% Dead Rep3	Mean Venus Intensity	SEM Venus Intensity	% Dead Rep1	% Dead Rep2	% Dead Rep3	Mean Venus Intensity	SEM Venus Intensity	% Dead Rep1	% Dead Rep2	% Dead Rep3	Mean Venus Intensity	SEM Venus Intensity	% Dead Rep1	% Dead Rep2	% Dead Rep3	Mean Venus Intensity	SEM Venus Intensity	% Dead Rep1	% Dead Rep2	% Dead Rep3	Mean Venus Intensity	SEM Venus Intensity	% Dead Rep1	% Dead Rep2	% Dead Rep3	Mean Venus Intensity	SEM Venus Intensity	% Dead Rep1	% Dead Rep2	% Dead Rep3
172.563	0.313174	9.5081	7.7041	9.5307	173.12	0.325628	9.2972	8.4718	9.3323	173.667	0.823859	7.9404	8.8762	10.209	174.02	0.98	2.446	4.9437	4.0122	174.013	0.116809	2.4968	5.2188	5.6872	173.417	0.477156	3.2231	6.7751	5.1988	173.63	0.217332	4.3478	4.5002	4.0719	173.973	0.580728	4.7337	4.2712	3.5403	175.01	0.493694	5.7143	4.6918	4.5872
210.49	0.246374	12.334	10.119	12.831	210.783	0.333283	9.7196	10.641	11.726	211.703	0.241132	7.3025	8.5138	12.469	211.963	0.318346	3.6344	5.643	5.371	212.027	0.081718	2.3336	8.0858	6.1678	212.813	0.25208	4.0749	6.7155	8.2645	212.263	0.393376	4.9285	4.1823	4.9443	212.263	0.103976	5.5292	4.6657	5.3156	212.13	0.126623	6.3107	5.531	5.3269
235.887	0.100885	23.166	19.104	24.425	236.163	0.125477	14.794	16.76	21.94	236.103	0.08413	8.6478	9.7134	10.156	235.953	0.01453	2.8311	8.8353	5.5502	235.873	0.024037	2.864	7.2136	8.1864	236.42	0.226053	6.1947	8.1031	8.4416	236.313	0.141696	5.1597	5.4579	7.431	235.977	0.175721	4.3011	5.9893	6.4516	235.94	0.043589	9.0643	5.8433	6.298
272.9	0.332315	27.165	27.927	39.409	271.91	0.361709	24.618	25.779	32.943	272.613	0.168259	7.7022	7.3381	13.22	272.657	0.303333	2.4974	6.7862	5.9416	272.633	0.392655	3.6748	10.632	8.6404	272.84	0.527763	5.9334	8.5343	8.9054	271.947	0.293844	7.781	8.7161	7.2864	271.86	0.066583	6.8235	7.451	11.485	271.47	0.611337	8.3871	6.6129	5.6361
322.697	0.408262	35.942	35.604	50.386	323.197	0.231828	30.127	28.499	36.678	324.137	0.282862	8.4149	6.7327	11.008	323.817	0.486804	2.349	6.5089	4.9767	323.817	0.301459	3.6066	8.5106	7.4786	324.68	0.460145	4.9702	8.982	8.6721	323.463	0.421162	11.702	4.8523	11.308	324.423	0.658643	4.0359	9.6244	11.164	323.403	0.161692	8.75	5.8824	6.2857
373.563	0.743288	38.393	37.342	53.876	373.277	0.017638	29.615	34.211	43.956	373.993	0.474213	8.5561	8.5627	10.27	373.83	0.291433	3.7528	9.3294	5	374.053	0.339329	2.2005	6.1688	4.8309	373.82	0.670224	4.6272	11.296	4.644	373.693	0.389244	12	11.963	15.541	373.173	0.451011	8.2645	9.4697	13.214	373.903	0.429974	5.8824	2.6432	3.9711
484.577	3.43722	39.726	37.987	53.388	486	2.67081	36.232	34.039	50.306	489.643	0.689186	8.4974	6.6459	10.015	488.433	0.427486	6.5378	7.5721	8.6512	491.64	0.707884	3.8228	7.7764	8.9335	490.87	1.30757	3.9016	10.058	7.7838	487.537	1.18834	14.286	11.203	18.721	489.167	1.05645	8.6826	10.7	18.495	490.043	2.59841	4.6931	5.1195	3.858
693.01	0.70713	42.508	37.346	46.226	691.597	1.93866	40.865	42.25	46.853	692.963	0.939438	7.4913	8.2873	11.307	689.477	0.869911	9.1681	17.636	19.376	696.103	1.37957	6.4062	12.903	13.885	694.967	0.925497	4.2553	7.6241	8.0775	689.087	3.26315	14.563	19.794	21.333	691.46	2.18452	6.4516	12.559	24.633	694.297	2.19275	5.4348	4.6392	4.8077
895.997	4.05549	47.093	42.52	48.98	895.767	1.64516	37.956	41.961	51.701	890.773	1.40928	10.938	6.8796	11.333	892.91	0.477214	16.029	25.464	28.241	895.837	1.92585	8.5595	15.136	19.031	898.127	0.428071	5.7722	6.4838	7.5724	892.117	1.20889	19.13	12.821	27.315	892.303	0.474845	9.0323	19.259	30.964	892.37	1.6773	5.5172	3.0405	4.6154
1222.4	3.87341	46.667	46.349	55.128	1222.1	3.87986	42.416	41.898	51.528	1224.47	2.48886	9.396	8.7302	13.511	1226.33	2.62382	18.822	31.22	41.04	1227.7	2.66646	14.25	25.14	27.403	1234.6	1.0504	3.8386	8.0645	7.7647	1226.2	9.57148	21	18.272	30.451	1221.83	2.00361	15.385	16.143	37.5	1224	2.49867	5.0633	6.8966	6.6265
1722.77	5.80527	54.497	45.32	50	1737.77	7.651	49.242	48.026	49.565	1740.23	2.79603	10.169	9.0024	15.333	1728.2	0.964365	26.685	42.056	48.346	1734.73	1.34454	19.656	29.039	38.754	1743.23	5.78917	3.0556	8.2305	6.8677	1732.57	2.03824	26.23	20.796	38.168	1733.27	2.69959	26.22	24.468	45.783	1732.7	0.702377	4.8951	3.8095	6.6667
2455.87	13.2316	55.072	56.14	67.089	2447.23	8.69681	43.082	48.171	55.405	2439.97	2.8002	19.838	12.326	17.726	2420.37	20.059	33.75	41.299	58.286	2454.1	8.64349	20.251	33.803	42.611	2466.67	8.49516	3.7473	10.189	6.9249	2458.03	18.2918	24.49	23.569	35.294	2448.13	18.3472	22.422	28.125	51.269	2461.87	5.08341	7.2072	2.6829	8.8636
3459.97	12.536	60.952	59.434	65	3465.8	10.479	46.358	57.561	57.534	3481.13	6.22209	27.425	14.011	18.824	3429.03	10.7434	36.364	50.99	62.424	3458.23	10.0124	27.25	45.455	50.549	3473.6	4.60036	2.5157	6.823	6.4957	3463.97	8.02295	32.479	25	34.375	3483.47	10.5856	28	27.982	57.692	3480.07	9.38622	5.298	7.5	11.006
4479.5	15.7401	52.174	61.728	68.182	4437.03	8.40879	50.435	61.069	54.717	4462.9	11.2811	27.523	16.418	24.444	4433.4	11.6509	35.849	53.279	59.016	4451.27	8.21509	27.347	45.756	53.628	4471.87	4.43371	2.6694	5.3435	6.7073	4469.23	42.6099	39.726	36.607	26.667	4459.13	9.13041	35.165	36.667	47.273	4497.7	7.14586	3.7383	4.5872	10.096
5477.7	10.8166	60.87	54.348	58.333	5463	24.6974	35.065	48.75	60	5463.7	30.1257	32.515	33.333	23.158	5476.4	18.1909	38.333	60	65.385	5476.2	10.8862	24	46.875	50.777	5486.57	4.52487	3.5533	6.4024	6.6298	5509.23	6.66091	32.813	32.394	48.148	5499.77	17.5315	37.5	28.571	60	5467.13	5.95604	8.3333	8.3333	12.994
6456.9	32.3509	58.824	45.455	100	6485.3	37.3355	47.826	51.471	55.556	6490.83	19.7454	38.346	33.553	31.977	6436.87	22.6835	37.255	42.857	65	6455	17.8752	33.333	38.168	48.739	6479.73	11.7191	2.6471	5.9289	9.4276	6440.47	20.7211	29.787	33.333	23.529	6507.7	22.2523	29.63	29.474	36.364	6476.47	10.029	13.095	10.37	12.8
7409.5	15.7535	66.667	61.29	66.667	7434.57	57.2122	54.167	59.459	50	7482.2	20.5147	34.091	44.355	31.373	7504.3	38.8887	17.241	77.778	81.25	7486.47	5.65253	22.222	49.333	54.878	7480.77	14.3029	1.6611	5.8537	8.3333	7516.5	53.4672	39.394	28.571	44.444	7479.23	34.6699	31.25	29.167	47.368	7502	20.7558	9.375	5.4054	14.679
8443.6	21.2	70.588	47.619		8448.53	31.925	40	61.538	50	8441.07	3.84982	41.667	42.857	40	8448.27	22.087	34.615	70	92.308	8478.83	6.05539	14.493	57.971	64.151	8476.27	8.80044	2.7149	7.732	11.682	8460.8	26.3536	33.333	34.211	62.5	8439.87	36.3819	31.373	28	46.667	8476.53	19.5414	22.449	10.909	17.073
9420.65	128.05	83.333	60		9480.27	19.9751	60	59.375	77.778	9511.57	14.0921	46.552	41.667	42.029	9481.83	50.0568	56.25	40	78.571	9487.77	27.6458	33.333	37.736	53.333	9484.3	18.1621	3.5714	6.6667	8.8372	9495.57	15.6308	59.091	26.087	16.667	9476.23	27.3444	36.842	27.586	50	9497.3	9.92791	11.475	8.8889	9.7222

## Sheet: Sheet2
(B)		For each Replicate (Rep) % Dead is only calculated when there is a minimum of 10 points per bin
MCF7 cells															MCF7-CBclXL Cells															MCF7-CBcl2 Cells
VBimEL-Bad					VBimEL-Bad-dCTS					VBad					VBimEL-Bad					VBimEL-Bad-dCTS					VBad					VBimEL-Bad					VBimEL-Bad-dCTS					VBad
Mean Venus Intensity	SEM Venus Intensity	% Dead Rep1	% Dead Rep2	% Dead Rep3	Mean Venus Intensity	SEM Venus Intensity	% Dead Rep1	% Dead Rep2	% Dead Rep3	Mean Venus Intensity	SEM Venus Intensity	% Dead Rep1	% Dead Rep2	% Dead Rep3	Mean Venus Intensity	SEM Venus Intensity	% Dead Rep1	% Dead Rep2	% Dead Rep3	Mean Venus Intensity	SEM Venus Intensity	% Dead Rep1	% Dead Rep2	% Dead Rep3	Mean Venus Intensity	SEM Venus Intensity	% Dead Rep1	% Dead Rep2	% Dead Rep3	Mean Venus Intensity	SEM Venus Intensity	% Dead Rep1	% Dead Rep2	% Dead Rep3	Mean Venus Intensity	SEM Venus Intensity	% Dead Rep1	% Dead Rep2	% Dead Rep3	Mean Venus Intensity	SEM Venus Intensity	% Dead Rep1	% Dead Rep2	% Dead Rep3
172.667	0.483885	7.6373	9.3983	9.1396	172.957	0.404365	7.0654	8.1824	8.7234	174.017	0.683723	6.7114	7.2766	8.6817	173.96	0.620672	2.2559	7.7413	7.0118	173.807	0.165059	3.125	5.2945	6.0844	175.05	0.646452	3.0087	5.3846	6.1415	174.673	0.318032	3.8328	4.8889	5.4075	173.623	0.355731	3.0435	4.7075	4.9618	174.987	0.531863	2.5168	3.3356	3.428
211.067	0.450346	8.0484	10.224	9.9526	211.463	0.383898	7.6284	7.2125	10.177	211.797	0.356947	7.7586	7.177	10.882	212.43	0.226053	2.3979	8.7609	8.9698	212.647	0.19936	2.6858	7.2867	5.9126	212.69	0.13	4.9884	7.6148	5.8925	212.39	0.147422	4.2328	5.7307	7.2558	212.107	0.269093	4.381	4.5574	4.7923	212.777	0.087623	4.4061	3.1434	5.1923
236.683	0.115662	10.211	8.871	10.21	236.423	0.153768	6.7213	7.355	7.3316	236.047	0.184872	6.422	7.0899	9.0909	236.023	0.053645	2.2831	10.189	10.354	235.983	0.191862	5.0175	6.5064	8.7413	236.567	0.055478	4.8961	7.3654	6.0071	236.037	0.291567	4.9505	5.4545	8.7065	236.147	0.180031	3.8732	5.3957	5.3435	236.13	0.100664	3.3898	4.5	6.4356
272.427	0.401719	10.476	9.4463	8.1241	272.947	0.097696	7.1429	6.5934	8.7365	272.81	0.26	5.2493	6.9215	9.5634	271.883	0.393291	2.4336	10.677	11.083	272.417	0.29734	2.5907	7.0932	8.0058	271.92	0.418609	5.6088	9.8571	11.092	271.823	0.253662	6.7024	5.0485	5.7819	271.693	0.231828	3.169	4.2497	4.717	271.193	0.301404	5.1852	3.0441	7.1066
324.083	0.1424	6.4877	10.082	9.5074	324.057	0.571674	8.4599	7.6661	7.7304	323.833	0.548979	6.4453	6.4039	8.5202	323.75	0.286182	2.4311	8.8477	12.897	323.987	0.038442	3.0645	7.0393	8.7221	322.737	0.110955	3.3333	7.5472	9.3976	324.43	0.45742	5.3476	6.5972	8.4926	323.827	0.19785	2.7027	5.7831	2.5581	323.557	0.182787	3.913	6.4789	7.9254
373.637	0.506897	4.6512	9.2437	8.3333	373.743	0.538186	5.9155	7.1618	7.2359	373.533	0.156773	6.7332	4.6709	10.278	374.653	0.228789	2.4038	9.1954	8.7167	374.193	0.260278	2.6432	5.0132	8.1683	374.057	0.378168	4.0698	7.4675	8.5714	373.847	0.129142	4.908	6.5217	9.2409	373.967	0.552459	1.8182	2.8369	4.4218	373.807	0.183424	3.6145	5.2419	7.0922
489.99	1.0878	9.4629	10.673	8.6457	487.037	1.37925	8.1911	8.1935	7.8496	490.263	1.29041	6.6474	5.5556	9.7941	488.93	1.41394	2.7726	8.7356	12.677	490.177	1.59276	2.6475	4.9049	7.3934	491.643	0.239188	3.277	7.0388	8.4785	487.15	1.27178	5.1724	6.1983	9.627	487.917	1.01177	3.0395	4.096	4.5455	489.147	0.654582	5.1095	3.752	9.3082
694.773	3.03645	14.112	12.411	13.535	693.18	0.579511	10.366	8.6811	8.9231	692.973	1.20355	5.7947	6.546	9.0317	693.903	1.21016	2.7314	9.7104	16.229	693.66	0.886623	2.3143	5.8452	6.7114	696.903	1.26151	2.9412	9.0737	9.8807	694.11	2.54472	5.9091	6.383	8.8942	692.447	0.993551	2.1858	6.0606	5.6098	693.053	1.56791	1.6598	4.3702	7.3227
890.547	1.71702	17.347	13.016	16.667	893.197	0.275459	11.559	9.0116	9.2814	896.473	0.72795	10.513	8.1238	10.989	894.123	0.662177	5.9361	13.466	16.367	893.47	0.659571	2.4671	6.0538	7.2695	895.903	1.08413	4.158	7.3394	11.136	896.263	1.97387	8.9744	7.0707	14.97	890.963	2.19686	3.1056	5.8419	8.2278	895.817	2.47391	2.8249	5.2239	6.4626
1220.4	2.25019	18.684	20.788	24.015	1232.57	3.94011	14.341	11.404	14.646	1227.03	2.17358	11.594	7.152	11.336	1231.93	1.61898	9.8734	18.047	24.421	1229.97	3.68345	2.4728	5.8537	7.3746	1233	2.45764	3.184	8.5826	12.896	1230.1	2.06478	11.345	12.871	20.208	1226.27	2.58865	3.6145	5.3691	9.6085	1218.5	3.46987	4.1667	6.0465	9.9631
1736.57	1.07134	27.881	34.426	40.431	1737.37	1.30937	16.923	16.137	18.288	1733.5	0.251661	12.115	10.856	14.356	1736.5	3.43948	16.352	26.866	36.678	1738.83	3.74893	3.4771	8.6735	8.3099	1738.1	0.723418	6.0137	9.2338	13.916	1734.63	3.66303	13.125	16.94	23.381	1730.27	1.97175	9.4118	6.5831	12.275	1730.3	3.42686	6.4103	4.908	11.966
2450.97	15.3668	48.387	36.856	47.122	2443.47	7.51273	27.451	19.02	21.309	2456.6	4.47921	16.431	13.145	15.138	2451.33	5.41982	20.767	42.88	43.191	2476.17	7.48161	5.4566	10.78	12.836	2460.37	8.58882	5.4309	11.478	15.866	2449.07	5.16731	22.176	22.973	37.462	2456.83	1.96751	7.1713	9.4556	17.793	2453.77	6.02283	6.4189	7.1795	14.286
3465	24.6041	56.338	45.783	57.589	3458.7	7.47819	27.723	25.338	32.867	3448.07	8.95439	19.942	13.838	17.784	3466.6	5.11892	28.535	47.518	60.628	3475.23	8.28781	5.3601	10.755	17.232	3470.4	9.57706	5.4795	13.412	15.652	3472.3	8.69042	27.273	28.485	44.053	3471.2	10.5557	11.95	12.648	27.24	3462.87	18.1527	8.7805	9.8814	10.993
4457.97	15.0423	57.534	56.688	64.151	4455.53	5.52127	28.926	28.218	27.647	4454.53	10.841	18.519	15.101	21.132	4474.9	17.3179	34.914	52.416	58.555	4467.63	3.77551	4.2697	15.915	19.111	4489.9	0.929157	7.8161	17.819	20.45	4480.5	12.5168	35.965	38.71	44.262	4476.53	10.7834	16.529	19.565	33.117	4462.23	23.9136	9.375	7.4419	19.588
5454.83	21.6724	60.417	52.991	62.857	5490.4	8.74128	42.553	26.49	33	5471.33	14.3035	21.714	14.365	14.839	5453.97	11.9262	36.905	50.265	57.222	5490.5	11.3406	7.5658	22.426	23.242	5479.1	8.4388	10.185	21.356	26.158	5473.9	8.4788	38.235	37.5	58.621	5465.33	18.3853	23	24.841	26.613	5467.23	10.2973	10.744	15.254	23.256
6454.83	33.4106	62.162	42.353	53.846	6478.93	18.4635	35.227	26.214	29.688	6466.2	16.1868	28.155	17.361	18.103	6472.3	12.1001	34.211	51.128	62.791	6486.23	10.5458	8.6066	17.352	25.283	6485.7	13.9658	8.5106	21.759	27.273	6461.4	30.4927	40.244	30.986	47.458	6482.13	23.2953	18.033	26.23	33.333	6485.93	14.3045	13.043	19.355	13.559
7468.5	17.6771	73.684	56.522	63.333	7497.77	22.8816	38.298	26.667	27.66	7498.2	22.2248	32.632	14.141	22.34	7480.73	14.4449	29.07	58.75	68.478	7499.43	14.4271	6.0241	21.354	29.851	7499.33	7.62219	12.389	21.91	34.63	7480.7	6.38775	43.056	39.583	51.429	7445.07	4.08262	26.316	14.607	35.938	7467.87	32.4802	17.46	20.588	22.727
8525.07	35.4558	68.571	65.625	73.684	8468.23	9.18592	38.298	31.481	37.5	8483.6	9.26769	21.918	19.802	19.298	8450	28.0921	37.097	56.604	60	8465.1	17.0459	10.067	22.222	22.699	8465.47	13.776	11.538	27.044	26.02	8513.97	28.4515	54.386	43.182	57.143	8498.43	17.0333	13.846	20.732	22.222	8485.63	3.67983	7.4627	18.056	22.642
9457.6	35.8	65.517	62.963		9498.4	16.3686	48.148	29.091	26.923	9501.37	19.2098	34.375	22.973	16.667	9451.13	24.3424	34.211	74.286	75.61	9498.8	11.0857	8.871	22.222	25.6	9507.1	5.80718	9.816	18.31	24.39	9466.17	50.9328	47.619	34.483	66.667	9513.33	26.1052	26.829	28.571	31.707	9449.23	16.6955	21.311	19.355	24.138

## Sheet: Sheet3
(C) BimL-Bcl-XL binding at mitochondria
BimL (+mito)					Non-linear fitting	BimL	BimL-dCTS
[Bcl-XL] (nM)	% FRET Efficiency				Kd fitting advanced
	Rep1	Rep2	Rep3		Best-fit values
0	4.43684	-0.01253	1.5137		Bmax	38.35	25.43
0.25	-1.03538	-2.27484	3.29331		A	= 4.000	= 4.000
0.5	-0.34032	-8.01287	11.5656		Kd	3.234	34.8
1	1.50065	2.42092	1.53763		Std. Error
2.5	10.9935	10.6896	6.87785		Bmax	1.506	0.8423
5	19.0206	22.4192	29.9048		Kd	0.8845	4.8
10	25.0814	30.9618	24.2731		95% Confidence Intervals
25	26.8533	33.6121	33.601		Bmax	35.29 to 41.41	23.72 to 27.14
50	28.0018	32.1456	29.6896		Kd	1.435 to 5.032	25.04 to 44.56
100	37.2792	36.1919	32.2987		Goodness of Fit
200	38.4986	42.0127	40.1131		Degrees of Freedom	34	34
400	45.0432	40.191	43.8481		R square	0.9192	0.9643
BimL-dCTS (+mito)					Absolute Sum of Squares	754.5	118.4
[Bcl-XL] (nM)	% FRET Efficiency				Sy.x	4.711	1.866
	Rep1	Rep2	Rep3		Constraints
0	-2.70656	0.798053	-1.56056		A	A = 4.000	A = 4.000
0.5	-0.16478	3.03556	2.12106		Number of points
1	0.836765	-0.32643	1.92185		Analyzed	36	36
2.5	0.651237	-1.74884	1.0783
5	3.56448	6.95519	2.40517
10	0.330885	4.47788	3.69847
25	9.33101	9.85004	11.7464
50	16.6964	16.8618	16.3844
100	17.8408	18.2199	19.7224
200	19.5736	18.7459	21.6808
400	23.0538	24.7723	24.3861
800	22.9269	26.2679	24.1509

## Sheet: Sheet4
(D) Displacement of cBid from BclXL on liposomes
Data					Non-linear fitting		BimL	BimL-dCTS
	% FRET Efficiency				Inhibitor vs. response -- Variable slope (four parameters)
[BimL] (nM)	Rep1	Rep2	Rep3		Best-fit values
0	55.1109	53.408	53.9363		BOTTOM		53.78	52.65
3.0431	54.5629	52.3184	53.2502		TOP		3.882	16.04
6.08621	49.8516	48.3042	46.7619		H		2.51	1.637
12.1724	33.8395	40.0022	38.8385		IC50		15.78	387.4
30.431	13.2901	9.1254	10.1025		EC50e
60.8621	6.13734	5.95202	8.47921		Span		-49.9	-36.61
121.724	2.44668	6.55785	5.63052		Std. Error
304.31	5.64291	2.76463	-0.48999		BOTTOM		0.9205	0.5458
					TOP		0.8483	4.002
	% FRET Efficiency				H		0.2396	0.2552
[BimL-dCTS] (nM)	Rep1	Rep2	Rep3		IC50		0.7508	66.64
4.73792	53.5995	50.5543	51.1765		Span		1.342	4.232
9.47584	51.9309	50.123	51.6287		95% Confidence Intervals
18.9517	55.0543	54.5965	51.84		BOTTOM		51.86 to 55.70	51.51 to 53.78
47.3792	54.1289	51.7625	53.0256		TOP		2.113 to 5.652	7.690 to 24.39
94.7584	50.1256	48.0225	48.0321		H		2.010 to 3.010	1.104 to 2.169
189.517	43.1501	45.4048	42.3962		IC50		14.22 to 17.35	248.4 to 526.5
473.792	32.0934	32.4592	30.4706		EC50e
947.584	24.0749	21.7544	22.5291		Span		-52.70 to -47.10	-45.43 to -27.78
					Goodness of Fit
					Degrees of Freedom		20	20
					R square		0.9916	0.9817
					Absolute Sum of Squares		95.37	50.69
					Sy.x		2.184	1.592
					Constraints
					H		H > 1.000	H > 1.000
					Number of points
					Analyzed		24	24

## Sheet: Sheet5
(E) Displacement of Bax from Bcl-XL on liposomes
	% FRET Efficiency				Non-linear fitting		BimL	BimL-dCTS
[BimL] (nM)	Rep1	Rep2	Rep3		Inhibitor vs. response -- Variable slope (four parameters)			Hit constraint
0	30.1504	27.5671	30.6034		Best-fit values
3.0431	31.2234	30.6073	30.694		BOTTOM		29.95	29.85
6.08621	29.1042	28.9755	28.0783		TOP		5.387	10.81
12.1724	27.1783	28.0647	29.9813		H		2.691	~ 1.000
30.431	15.0984	19.3447	17.3874		IC50		29.67	160.7
60.8621	7.16646	6.36813	8.98978		EC50e
121.724	10.3483	10.868	7.48352		Span		-24.56	-19.04
304.31	4.73163	1.20368	2.10383		Std. Error
					BOTTOM		0.8204	1.185
	% FRET Efficiency				TOP		1.079	8.48
[BimL-dCTS] (nM)	Rep1	Rep2	Rep3		H		0.658
0	29.9343	28.3472	28.2164		IC50		2.672	159.6
4.73792	32.8716	29.4264	26.1488		Span		1.475	9.126
9.47584	33.7947	29.6916	30.4651		95% Confidence Intervals
18.9517	29.7002	24.9873	25.7924		BOTTOM		28.23 to 31.66	27.38 to 32.32
47.3792	26.6202	23.2411	22.6184		TOP		3.137 to 7.637	-6.881 to 28.50
94.7584	22.9411	23.0058	22.3124		H		1.318 to 4.063
189.517	22.8263	20.5858	18.7689		IC50		24.10 to 35.25	-172.3 to 493.6
473.792	16.4738	17.1414	11.8253		EC50e
					Span		-27.63 to -21.48	-38.08 to -0.003324
					Goodness of Fit
					Degrees of Freedom		20	20
					R square		0.9613	0.8274
					Absolute Sum of Squares		108.4	117.1
					Sy.x		2.328	2.42
					Constraints
					H		H > 1.000	H > 1.000
					Number of points
					Analyzed		24	24
