# Supplementary material for: Bim escapes displacement by BH3-mimetic anti-cancer drugs by double-bolt locking both Bcl-XL and Bcl-2
Source: eLife. 2019 Mar 12;8:e37689. doi: 10.7554/eLife.37689 (PMC6414199; doi:10.7554/eLife.37689)
Supplement: Figure 6—source data 1. [file elife-37689-fig6-data1.xlsx]

## Sheet: Sheet1
Figure 6
(B)
	Resistance ABT-263				Resistance BH3-2A
	CBcl-XL		CBcl2		CBcl-XL		CBcl2
vBad	46.3643	8.23482	18.6254	3.24306	2.4444	2.49521	4.33452	3.48481
vBad-Bim	97.9602	6.4499	65.4559	7.39575	70.1916	4.03274	54.9129	3.91507
vBad-Bim-WAA	78.5085	5.81306	50.1518	7.21809
vBad-Bim-I146Y	83.2367	5.34103	53.1749	5.42528	46.5639	3.19792	26.7754	4.20539
vBad-Bim-Q148R	89.8164	6.2108	53.4613	7.32979	74.4475	4.24003	56.9396	5.4623
vBad-Bim-I153M	92.7794	6.00486	68.5105	7.50697	96.528	4.59979	102.303	8.93664
vBad-Bim-I146Y-Q148R	90.1767	7.58985	61.7696	7.54201	50.4594	3.45745	37.7256	3.8771
vBad-Bim-I146Y-I153M	88.9731	6.118	69.0726	7.73338	56.7968	3.2713	42.587	4.3282
(C)
	Resistance ABT-263				Resistance BH3-2A
	CBcl-XL		CBcl2		CBcl-XL		CBcl2
vBimEL	86.2578	5.10342	83.0577	8.69124	81.4303	4.64998	66.8517	4.69615
vBimEL-IY	88.66	10.8457	65.3173	8.72038	70.9862	7.57993	54.1683	3.49098
vBimEL-dCTS	69.0547	4.5671	60.018	6.7285	15.0793	3.16717	13.5959	2.21188
vBimEL-IY-dCTS	38.4494	8.3149	52.8559	6.01527	12.2856	2.88532	8.57188	4.02718
