# Supplementary material for: Bim escapes displacement by BH3-mimetic anti-cancer drugs by double-bolt locking both Bcl-XL and Bcl-2
Source: eLife. 2019 Mar 12;8:e37689. doi: 10.7554/eLife.37689 (PMC6414199; doi:10.7554/eLife.37689)
Supplement: Figure 6—figure supplement 1—source data 1. [file elife-37689-fig6-figsupp1-data1.xlsx]

## Sheet: A-F, M, N
Figure 6- figure supplement 1
MCF7-CBcl-XL cells
(A)
								vBad-Bim-WAA + DMSO				vBad-Bim-WAA + 20µM ABT-263
								Averaged Ratio	% FLIM-FRET Efficiency	SEM of % FLIM-FRET Efficiency	Number of ROIs	Averaged Ratio	% FLIM-FRET Efficiency	SEM of % FLIM-FRET Efficiency	Number of ROIs
								0.00661351	0.0153414	0.0817462	1244	0.00749329	0.00354003	0.120111	671
								0.0210151	0.606919	0.139358	380	0.016719	0.745987	0.118554	603
								0.0768022	2.23852	0.387712	107	0.0758879	2.43073	0.247757	99
								0.150338	4.6896	0.241278	243	0.149784	3.92587	0.266993	100
								0.24755	6.93838	0.241594	200	0.240958	5.3438	0.321872	43
								0.35379	8.65988	0.313753	119	0.33411	5.42069	0.577996	27
								0.448746	10.1679	0.253935	89	0.449718	7.16879	0.893391	11
								0.616477	10.5193	0.168387	238	0.61133	7.81899	0.384517	55
								0.862302	10.4893	0.227125	151	0.855603	10.4672	0.523728	13
								1.20996	10.3574	0.307793	81	1.25455	12.425	0.647387	14
								1.73128	9.55972	0.632455	18
(B)
vBad-Bim-I146Y				vBad-Bim2A-I146Y				vBad-Bim-I146Y + DMSO				vBad-Bim-I146Y + 20µM ABT-263
Averaged Ratio	% FLIM-FRET Efficiency	SEM of % FLIM-FRET Efficiency	Number of ROIs	Averaged Ratio	% FLIM-FRET Efficiency	SEM of % FLIM-FRET Efficiency	Number of ROIs	Averaged Ratio	% FLIM-FRET Efficiency	SEM of % FLIM-FRET Efficiency	Number of ROIs	Averaged Ratio	% FLIM-FRET Efficiency	SEM of % FLIM-FRET Efficiency	Number of ROIs
0.00759021	0.00145469	0.0549645	1895	0.00757175	0.025758	0.0613259	1601	0.00666792	0.0018186	0.0994828	871	0.00738941	0.0140462	0.115214	755
0.016273	0.405583	0.0507009	1957	0.0169396	0.271372	0.0505907	1591	0.019981	1.05184	0.126029	385	0.0168483	0.414327	0.103867	639
0.0713953	1.96319	0.180656	225	0.0755545	0.888299	0.134108	256	0.0747143	2.15716	0.383794	111	0.0724384	2.60154	0.323899	85
0.143016	4.34777	0.176459	277	0.146115	1.82002	0.133507	344	0.142622	4.03112	0.290725	151	0.146288	3.29211	0.292967	113
0.245997	7.12977	0.182879	206	0.246686	2.36062	0.192354	205	0.256498	6.39438	0.370592	101	0.236782	4.62163	0.404294	56
0.350645	8.80763	0.201869	145	0.346636	3.44863	0.205967	177	0.347877	8.72348	0.411879	85	0.340503	7.14509	0.477401	31
0.441239	9.01361	0.242415	134	0.446285	3.68997	0.222104	145	0.450427	9.67714	0.266149	90	0.440222	7.45521	0.317268	56
0.593572	9.42296	0.205873	126	0.612825	5.48799	0.19012	260	0.612262	9.56437	0.232738	142	0.621557	8.62729	0.264814	105
0.839211	10.4377	0.571261	21	0.857867	6.17145	0.284929	126	0.853359	10.3393	0.297926	127	0.86081	7.83582	0.541562	40
1.06547	8.3749	1.91129	5	1.16529	8.80129	0.294292	111	1.21848	10.2764	0.346135	78	1.2112	9.89601	0.553558	28
1.84142	11.2628	1.02803	4	1.67749	10.5816	0.622905	35	1.75631	10.5578	0.387159	43
								2.19957	11.7659	0.687483	19
(C)
vBad-Bim-Q148R				vBad-Bim2A-Q148R				vBad-Bim-Q148R + DMSO				vBad-Bim-Q148R + 20µM ABT-263
Averaged Ratio	% FLIM-FRET Efficiency	SEM of % FLIM-FRET Efficiency	Number of ROIs	Averaged Ratio	% FLIM-FRET Efficiency	SEM of % FLIM-FRET Efficiency	Number of ROIs	Averaged Ratio	% FLIM-FRET Efficiency	SEM of % FLIM-FRET Efficiency	Number of ROIs	Averaged Ratio	% FLIM-FRET Efficiency	SEM of % FLIM-FRET Efficiency	Number of ROIs
0.00778516	0.0181341	0.0534729	2039	0.00811266	0.0220423	0.0619466	1525	0.00685238	0.0188606	0.0777589	1310	0.00727721	0.0158381	0.101095	979
0.0146568	0.0886879	0.0435163	2181	0.0161018	0.335186	0.0339148	3666	0.0181425	0.486243	0.112194	533	0.0176414	0.872314	0.117882	705
0.0730004	2.02043	0.202295	139	0.0724954	1.51156	0.136264	300	0.0747316	2.5077	0.250904	190	0.071067	2.60059	0.390688	124
0.145876	4.1055	0.206973	183	0.146079	3.01914	0.128525	343	0.145319	4.43588	0.210915	268	0.150597	4.07281	0.284214	124
0.253365	7.07311	0.231687	130	0.248261	4.60841	0.178546	256	0.24763	6.01916	0.266664	174	0.242215	5.47169	0.389991	77
0.344071	9.34709	0.263478	93	0.348526	5.55393	0.176913	218	0.351735	8.12605	0.306372	141	0.343145	6.29911	0.555859	32
0.445219	9.4748	0.439995	36	0.442962	6.27084	0.241002	136	0.45104	9.29166	0.299081	106	0.455045	7.22757	0.468431	39
0.59036	9.4748	0.378567	30	0.596356	7.89824	0.199447	231	0.601193	9.43764	0.250218	179	0.599284	9.04796	0.366232	51
0.865129	8.7985	0.762626	16	0.855217	9.39252	0.260282	89	0.843068	9.70226	0.436473	77	0.867903	9.20639	0.45137	20
1.1482	10.1346	0.825503	6	1.16295	11.481	0.257459	93	1.18249	9.85932	0.381359	66	1.14382	11.05	0.657489	18
				1.68112	13.2942	0.970528	8	1.67979	10.8754	0.60458	19
(D)
vBad-Bim-I153M				vBad-Bim2A-I153M				vBad-Bim-I153M + DMSO				vBad-Bim-I153M + 20µM ABT-263
Averaged Ratio	% FLIM-FRET Efficiency	SEM of % FLIM-FRET Efficiency	Number of ROIs	Averaged Ratio	% FLIM-FRET Efficiency	SEM of % FLIM-FRET Efficiency	Number of ROIs	Averaged Ratio	% FLIM-FRET Efficiency	SEM of % FLIM-FRET Efficiency	Number of ROIs	Averaged Ratio	% FLIM-FRET Efficiency	SEM of % FLIM-FRET Efficiency	Number of ROIs
0.00789411	0.00105706	0.0593509	1696	0.0078922	0.000934877	0.0674521	1354	0.00672542	0.0238224	0.0695454	1551	0.00752726	0.0115841	0.116118	663
0.0151114	0.350137	0.0394279	2565	0.0159128	0.272308	0.0401868	2694	0.0190173	0.570931	0.11343	541	0.0166384	0.376579	0.124722	544
0.0729009	1.95843	0.183757	187	0.0710705	2.00773	0.14514	225	0.0746685	2.78338	0.290164	162	0.0743497	2.52743	0.402328	88
0.143661	4.37389	0.199694	224	0.146943	4.46675	0.156494	290	0.148961	4.52257	0.216706	300	0.140741	3.65873	0.328796	107
0.245607	7.8218	0.227776	163	0.249204	7.52914	0.190987	194	0.248933	6.22136	0.226293	175	0.256404	5.88536	0.503763	48
0.348782	9.37829	0.270828	103	0.347746	8.27224	0.330464	101	0.351856	7.88028	0.299948	102	0.336829	7.02479	0.304396	55
0.43635	8.79691	0.563461	30	0.448923	9.20441	0.360898	64	0.449174	9.60227	0.328631	84	0.433455	7.14799	0.73074	16
0.617298	9.80365	0.29775	61	0.573061	8.90178	0.342156	45	0.607472	9.62477	0.224554	196	0.594011	9.49908	0.403941	32
0.83341	10.2425	0.796571	20	0.815312	10.6621	0.935304	13	0.865432	9.9756	0.327117	87
1.15767	10.7686	0.83626	11	1.11939	10.654	0.805944	5	1.19582	9.98006	0.285528	95
				1.66796	6.51371	0.131856	2	1.70589	10.3961	0.647861	24
(E)
vBad-Bim-I146Y-Q148R				vBad-Bim2A-I146Y-Q148R				vBad-Bim-I146Y-Q148R + DMSO				vBad-Bim-I146Y-Q148R + 20µM ABT-263
Averaged Ratio	% FLIM-FRET Efficiency	SEM of % FLIM-FRET Efficiency	Number of ROIs	Averaged Ratio	% FLIM-FRET Efficiency	SEM of % FLIM-FRET Efficiency	Number of ROIs	Averaged Ratio	% FLIM-FRET Efficiency	SEM of % FLIM-FRET Efficiency	Number of ROIs	Averaged Ratio	% FLIM-FRET Efficiency	SEM of % FLIM-FRET Efficiency	Number of ROIs
0.00805697	0.0244185	0.0665145	1373	0.0079851	0.0124398	0.072641	1175	0.00678784	0.00605312	0.0779926	1317	0.00759382	0.0253122	0.127138	636
0.0158567	0.373424	0.036041	3101	0.0169945	0.430833	0.0422827	2417	0.0196422	0.714665	0.115349	529	0.0153821	0.474971	0.131824	520
0.0728792	2.39667	0.146592	241	0.0729503	0.6841	0.136679	283	0.072734	2.84783	0.23099	203	0.0729873	2.31023	0.311974	107
0.139246	4.2812	0.192848	210	0.145479	1.68112	0.153286	262	0.146046	4.69344	0.210653	313	0.142759	3.47696	0.255631	108
0.254765	7.61651	0.18167	169	0.249819	2.589	0.222101	138	0.242324	6.07068	0.278104	133	0.240463	4.557	0.452613	51
0.347368	9.12261	0.20049	161	0.347177	4.09913	0.31303	118	0.342942	8.82656	0.333624	101	0.345363	7.50452	0.434179	18
0.445094	8.75376	0.351316	85	0.444595	5.09065	0.305794	89	0.452569	9.35673	0.289104	119	0.431368	7.98606	0.688748	17
0.595214	9.7035	0.309124	53	0.617956	5.74862	0.252479	149	0.589342	10.0983	0.211692	208	0.623651	9.77022	0.411968	22
0.843549	10.1212	0.572151	12	0.858164	7.05306	0.364104	87	0.859878	10.4485	0.386118	51	0.863314	10.6417	0.724878	16
1.23622	10.8511	0.568723	13	1.20034	9.41572	0.235149	136	1.17675	9.59677	0.56463	35
1.70657	11.7027	0.790722	2	1.66662	11.3304	0.56441	28	1.69503	9.68107	0.961981	11
(F)
vBad-Bim-I146Y-I153M				vBad-Bim2A-I146Y-I153M				vBad-Bim-I146Y-I153M + DMSO				vBad-Bim-I146Y-I153M + 20µM ABT-263
Averaged Ratio	% FLIM-FRET Efficiency	SEM of % FLIM-FRET Efficiency	Number of ROIs	Averaged Ratio	% FLIM-FRET Efficiency	SEM of % FLIM-FRET Efficiency	Number of ROIs	Averaged Ratio	% FLIM-FRET Efficiency	SEM of % FLIM-FRET Efficiency	Number of ROIs	Averaged Ratio	% FLIM-FRET Efficiency	SEM of % FLIM-FRET Efficiency	Number of ROIs
0.00786582	0.00914633	0.067822	1462	0.00816876	0.0254913	0.0623379	1582	0.0066497	0.00404233	0.0800301	1324	0.00747668	0.00205632	0.132448	483
0.0158639	0.667766	0.042397	2470	0.0162966	0.131663	0.0329997	3904	0.0196652	0.475197	0.12995	465	0.0163562	0.795659	0.164046	439
0.0678223	1.98155	0.178018	172	0.0700752	0.936731	0.12375	345	0.0767311	2.9018	0.233711	197	0.078786	2.29507	0.364482	105
0.144611	4.48523	0.195298	165	0.143985	2.02696	0.14478	282	0.143309	4.33617	0.183436	357	0.141563	3.40826	0.245158	125
0.246424	8.16117	0.196714	163	0.246849	3.16527	0.279609	118	0.243129	5.72143	0.263217	156	0.251252	5.6032	0.312091	74
0.353187	9.12003	0.19926	166	0.346621	4.53066	0.24141	105	0.344028	8.34725	0.255786	105	0.348725	6.31943	0.409961	64
0.447627	9.50792	0.220123	136	0.451155	5.65916	0.269823	94	0.44847	9.57843	0.362885	92	0.44375	7.85203	0.466799	43
0.601296	10.5617	0.253607	125	0.614994	6.41388	0.195077	184	0.61364	9.48011	0.244873	163	0.587007	9.17816	0.327333	64
0.868416	10.9064	0.347422	45	0.856699	7.74611	0.230663	120	0.87742	10.0505	0.278306	102	0.822645	9.3998	1.09326	11
1.18935	10.3831	0.662152	22	1.24354	9.42729	0.456173	50	1.16961	10.3948	0.350174	82	1.17155	8.89092	0.651805	12
1.66053	11.5557	0.693109	6	1.70402	11.2419	0.481596	23	1.66789	9.22543	0.765389	23
				2.20569	11.7621	1.14366	3
(M)
vBimEL-I146Y				vBimEL2A-I146Y				vBimEL-I146Y+ DMSO				vBimEL-I146Y + 20µM ABT-263
Averaged Ratio	% FLIM-FRET Efficiency	SEM of % FLIM-FRET Efficiency	Number of ROIs	Averaged Ratio	% FLIM-FRET Efficiency	SEM of % FLIM-FRET Efficiency	Number of ROIs	Averaged Ratio	% FLIM-FRET Efficiency	SEM of % FLIM-FRET Efficiency	Number of ROIs	Averaged Ratio	% FLIM-FRET Efficiency	SEM of % FLIM-FRET Efficiency	Number of ROIs
0.00775178	0.0100849	0.106247	723	0.00729491	0.0074696	0.106482	796	0.00728852	0.0191274	0.0837231	1063	0.00792779	0.0213839	0.0947371	926
0.0174593	0.364952	0.0876504	812	0.0194999	0.732441	0.109822	519	0.0200723	0.365265	0.0601896	1311	0.0170735	0.051211	0.0479796	2573
0.0667532	1.64285	0.257433	85	0.0670183	2.18877	0.299714	82	0.0701104	1.45138	0.138088	233	0.0718845	2.79415	0.305194	125
0.155213	5.1281	0.357882	98	0.145992	3.28783	0.330785	68	0.142275	2.94527	0.177525	161	0.138976	3.98591	0.21561	155
0.258646	9.63938	0.259264	100	0.251162	6.15043	0.413116	54	0.234809	3.92789	0.477237	38	0.250224	6.16	0.297324	82
0.334844	9.192	0.472143	49	0.348242	6.95693	0.37431	67	0.352021	8.37705	0.718795	25	0.341649	6.53773	0.425719	53
0.451314	9.44985	1.21389	6	0.450368	6.87188	0.464068	50	0.452721	9.0496	0.759848	12	0.44538	7.00105	0.709626	18
0.553005	8.26533	0.449546	4	0.627282	9.05819	0.295144	106	0.844599	8.26131	0.33864	7	0.598236	8.6804	0.5091	21
				0.890911	8.29951	0.393488	56					0.915149	8.22884	0.712815	10
				1.21237	9.47183	0.378853	82
				1.7061	9.52519	0.534604	38
				2.25503	8.89037	0.839596	13
				2.58013	7.48049	1.21262	6
				3.27836	5.55117	1.05235	2
(N)
vBimEL-I146Y-dCTS				vBimEL2A-I146Y-dCTS				vBimEL-I146Y-dCTS + DMSO				vBimEL-I146Y-dCTS + 20µM ABT-263
Averaged Ratio	% FLIM-FRET Efficiency	SEM of % FLIM-FRET Efficiency	Number of ROIs	Averaged Ratio	% FLIM-FRET Efficiency	SEM of % FLIM-FRET Efficiency	Number of ROIs	Averaged Ratio	% FLIM-FRET Efficiency	SEM of % FLIM-FRET Efficiency	Number of ROIs	Averaged Ratio	% FLIM-FRET Efficiency	SEM of % FLIM-FRET Efficiency	Number of ROIs
0.00706746	0.0154766	0.0870425	1194	0.00683872	0.0221677	0.092761	983	0.00680139	0.000336713	0.101004	385	0.00759944	0.00984381	0.171159	306
0.019351	0.804971	0.0942961	902	0.020812	0.844319	0.0835638	996	0.0191302	1.33666	0.226136	191	0.0162964	0.190427	0.207713	210
0.0718604	1.40892	0.222709	210	0.0728326	0.737197	0.187456	272	0.07161	1.81181	0.270689	59	0.0782474	2.50728	1.45301	36
0.147451	2.67111	0.18772	243	0.147654	1.06649	0.166625	344	0.125559	2.08711	0.487694	20	0.14517	3.06567	1.10513	51
0.250735	4.6898	0.221163	278	0.247279	1.11191	0.167404	251	0.254119	7.25023	0.422778	53	0.253332	3.65034	0.45685	47
0.353746	7.52604	0.218106	321	0.34576	1.04427	0.215806	211	0.357018	10.8418	0.335626	60	0.346425	3.82256	0.490636	29
0.448879	9.20692	0.171555	373	0.448246	1.19533	0.213572	160	0.44526	11.2298	0.242753	106	0.445779	3.97299	0.556171	20
0.598468	8.52136	0.179651	381	0.614215	1.42697	0.167308	290	0.591299	11.2319	0.294402	103	0.616107	6.17697	0.822087	16
0.847742	7.45882	0.28928	139	0.868681	1.36417	0.224128	194	0.842271	8.90793	0.454178	38	0.852363	3.53155	3.21984	4
1.17091	6.64336	0.445864	64	1.22493	1.16928	0.202285	254	1.16185	8.27775	0.374099	22	1.17556	3.27188	1.88087	8
				1.73604	1.18085	0.287727	129
				2.22609	1.45676	0.427149	83
				3.15989	2.11087	0.479021	78

## Sheet: G-L, O, P
Figure 6- figure supplement 1		MCF7-CBcl-2 cells
MCF7-CBcl2 cells
(G)
								vBad-Bim-WAA + DMSO				vBad-Bim-WAA + 20µM ABT-263
								Averaged Ratio	% FLIM-FRET Efficiency	SEM of % FLIM-FRET Efficiency	Number of ROIs	Averaged Ratio	% FLIM-FRET Efficiency	SEM of % FLIM-FRET Efficiency	Number of ROIs
								0.00718632	0.0237146	0.083795	1336	0.00766715	0.00805928	0.113278	1098
								0.0198265	1.22467	0.0995876	1061	0.0162562	0.837396	0.101119	1078
								0.0759482	5.6576	0.156132	445	0.0708518	2.54135	0.317031	99
								0.137602	7.14195	0.118538	697	0.139614	3.6289	0.34146	76
								0.23284	8.83362	0.203637	202	0.236373	2.98262	0.61501	32
								0.337257	9.51517	0.383615	55	0.34688	5.53946	0.964648	15
								0.447838	9.38553	1.01102	14	0.459773	5.42241	0.858405	9
								0.602239	8.47809	0.606411	18	0.634519	5.54573	0.73024	14
								0.902617	9.2559	0.81988	6	0.848778	6.13642	0.810513	10
(H)
vBad-Bim-I146Y				vBad-Bim2A-I146Y				vBad-Bim-I146Y + DMSO				vBad-Bim-I146Y + 20µM ABT-263
Averaged Ratio	% FLIM-FRET Efficiency	SEM of % FLIM-FRET Efficiency	Number of ROIs	Averaged Ratio	% FLIM-FRET Efficiency	SEM of % FLIM-FRET Efficiency	Number of ROIs	Averaged Ratio	% FLIM-FRET Efficiency	SEM of % FLIM-FRET Efficiency	Number of ROIs	Averaged Ratio	% FLIM-FRET Efficiency	SEM of % FLIM-FRET Efficiency	Number of ROIs
0.00863769	0.000370061	0.0859029	994	0.0086023	0.0137233	0.108545	562	0.00710743	0.0144299	0.0843449	1337	0.00757445	0.0087974	0.117679	1080
0.0148166	0.0274448	0.0306425	5612	0.0162382	0.0168018	0.032397	4965	0.0194446	1.33984	0.115366	1047	0.0165756	0.946513	0.114613	915
0.071801	2.51193	0.177612	202	0.0722914	0.750245	0.135603	297	0.0752022	5.05865	0.154707	457	0.0712285	1.54287	0.359442	111
0.14531	5.01314	0.17152	225	0.146018	1.04631	0.149986	279	0.141526	6.88388	0.136217	626	0.141874	3.27813	0.284504	96
0.239547	7.09284	0.226128	86	0.249034	1.70878	0.234003	137	0.241955	8.44402	0.263102	177	0.246164	4.70821	0.467815	33
0.326713	8.27177	0.376246	17	0.341886	2.98288	0.329983	82	0.340054	8.64968	0.387111	48	0.357003	4.36431	0.603391	33
0.445433	7.33053	0.900893	10	0.444678	3.92852	0.462617	49	0.443053	8.57089	0.683686	11	0.436989	6.25275	0.515502	24
0.504668	8.56542		1	0.605069	5.0816	0.467165	76	0.646288	8.67764	0.393811	31	0.574727	5.66992	0.499575	24
1.06111	6.83132	0.377107	5	0.831315	5.14166	1.03511	15	0.849926	6.09291	0.684065	12	0.883248	5.67432	1.04774	5
								1.1812	7.07228	0.756765	10	1.22429	7.15605	0.453915	14
(I)
vBad-Bim-Q148R				vBad-Bim2A-Q148R				vBad-Bim-Q148R + DMSO				vBad-Bim-Q148R + 20µM ABT-263
Averaged Ratio	% FLIM-FRET Efficiency	SEM of % FLIM-FRET Efficiency	Number of ROIs	Averaged Ratio	% FLIM-FRET Efficiency	SEM of % FLIM-FRET Efficiency	Number of ROIs	Averaged Ratio	% FLIM-FRET Efficiency	SEM of % FLIM-FRET Efficiency	Number of ROIs	Averaged Ratio	% FLIM-FRET Efficiency	SEM of % FLIM-FRET Efficiency	Number of ROIs
0.00853949	0.0241603	0.0876745	961	0.00855213	0.0236528	0.0915683	747	0.00725739	0.0122273	0.0814086	1315	0.00768877	0.0155047	0.128586	955
0.0148921	0.165208	0.0316189	5126	0.016319	0.134507	0.0320744	4669	0.0190778	1.14138	0.0962249	1222	0.016525	0.698693	0.117977	895
0.0728161	3.09527	0.142204	208	0.0729561	1.70153	0.163376	265	0.0744201	5.38586	0.175605	411	0.0746277	2.11277	0.277586	105
0.144916	5.15947	0.165097	192	0.137847	2.95088	0.17245	253	0.144627	7.39947	0.120581	680	0.142872	3.80751	0.316603	65
0.23558	7.69215	0.239899	77	0.248496	3.51798	0.27418	122	0.238285	8.48988	0.201821	219	0.245453	4.97663	0.523369	37
0.333357	8.07128	0.838574	5	0.33418	4.18423	0.547364	53	0.342117	9.65992	0.453793	37	0.346462	5.3499	0.519853	30
0.456091	10.6394	2.35849	2	0.452298	7.35691	0.390939	49	0.434441	8.75692	1.16322	12	0.442927	5.97567	1.36524	5
0.63128	5.66038	3.14465	2	0.595337	5.9005	0.654377	40	0.599148	9.75104	1.06477	14	0.646906	3.0936	1.20269	12
								1.38649	10.2178	0.604871	5	0.870297	5.6055	0.755615	4
												1.30809	8.51401	1.00104	7
(J)
vBad-Bim-I153M				vBad-Bim2A-I153M				vBad-Bim-I153M + DMSO				vBad-Bim-I153M + 20µM ABT-263
Averaged Ratio	% FLIM-FRET Efficiency	SEM of % FLIM-FRET Efficiency	Number of ROIs	Averaged Ratio	% FLIM-FRET Efficiency	SEM of % FLIM-FRET Efficiency	Number of ROIs	Averaged Ratio	% FLIM-FRET Efficiency	SEM of % FLIM-FRET Efficiency	Number of ROIs	Averaged Ratio	% FLIM-FRET Efficiency	SEM of % FLIM-FRET Efficiency	Number of ROIs
0.0085357	0.0159245	0.0832692	1040	0.00868241	0.0233099	0.0865449	890	0.00733403	0.00259635	0.0935105	1081	0.00766192	0.00762424	0.119018	879
0.0153178	0.087645	0.0317025	4895	0.0150261	0.249046	0.0306591	5264	0.0197051	1.25395	0.101541	1112	0.0168393	0.60877	0.119794	904
0.0740239	2.45322	0.169599	206	0.0724094	2.81215	0.129875	208	0.0775702	5.12331	0.15869	421	0.0729976	3.09684	0.289342	127
0.149627	5.37543	0.165601	187	0.139928	4.93896	0.208216	132	0.144458	6.91921	0.118732	669	0.142097	5.05681	0.358561	85
0.236014	6.66523	0.255848	88	0.237809	7.11045	0.244711	47	0.230906	8.40993	0.239887	171	0.256132	5.96299	0.498676	37
0.34008	8.03691	0.298099	29	0.334193	8.48214	0.486194	10	0.337722	8.37886	0.441672	43	0.35503	5.82567	0.445505	48
0.444176	7.94379	0.420637	11	0.413176	9.53256	0.393908	2	0.441511	9.99653	1.2988	6	0.453559	5.38765	1.0558	9
0.590631	8.20189	0.346764	5	0.590631	8.20189	0.346764	5	0.624013	8.67678	0.909579	17	0.576602	6.08222	0.802561	14
(K)
vBad-Bim-I146Y-Q148R				vBad-Bim2A-I146Y-Q148R				vBad-Bim-I146Y-Q148R + DMSO				vBad-Bim-I146Y-Q148R + 20µM ABT-263
Averaged Ratio	% FLIM-FRET Efficiency	SEM of % FLIM-FRET Efficiency	Number of ROIs	Averaged Ratio	% FLIM-FRET Efficiency	SEM of % FLIM-FRET Efficiency	Number of ROIs	Averaged Ratio	% FLIM-FRET Efficiency	SEM of % FLIM-FRET Efficiency	Number of ROIs	Averaged Ratio	% FLIM-FRET Efficiency	SEM of % FLIM-FRET Efficiency	Number of ROIs
0.00854351	0.107887	0.0835315	983	0.00876423	0.00595359	0.116783	530	0.00700837	0.0164211	0.166223	337	0.00734464	0.0114126	0.223473	286
0.0149164	0.0237701	0.0315399	4993	0.0163351	0.0185823	0.0313893	4923	0.0216196	1.34011	0.241317	217	0.0161162	1.71686	0.254634	188
0.0762311	2.85128	0.145131	218	0.0708443	0.983856	0.127923	274	0.0732195	5.08934	0.354149	135	0.0778424	2.72177	0.491629	50
0.13894	4.98694	0.20314	141	0.140483	1.71473	0.144893	303	0.145803	6.27265	0.191677	267	0.139386	3.11879	0.450392	58
0.2501	8.0202	0.201961	86	0.246402	3.03144	0.256968	140	0.236447	7.26348	0.377956	70	0.24235	5.36983	0.658068	18
0.338034	8.22612	0.390678	27	0.346806	3.87063	0.290442	100	0.333761	8.51618	0.468888	33	0.336583	5.35103	0.873337	14
0.431889	8.29824	0.603854	15	0.447251	4.9347	0.543572	45	0.856619	10.3014	0.989014	8	0.617188	6.84391	0.719755	10
0.573679	8.80117	0.682453	9	0.609706	5.27111	0.403815	63
				0.797438	6.75782	1.15299	10
(L)
vBad-Bim-I146Y-I153M				vBad-Bim2A-I146Y-I153M				vBad-Bim-I146Y-I153M + DMSO				vBad-Bim-I146Y-I153M + 20µM ABT-263
Averaged Ratio	% FLIM-FRET Efficiency	SEM of % FLIM-FRET Efficiency	Number of ROIs	Averaged Ratio	% FLIM-FRET Efficiency	SEM of % FLIM-FRET Efficiency	Number of ROIs	Averaged Ratio	% FLIM-FRET Efficiency	SEM of % FLIM-FRET Efficiency	Number of ROIs	Averaged Ratio	% FLIM-FRET Efficiency	SEM of % FLIM-FRET Efficiency	Number of ROIs
0.00859374	0.0204598	0.0895726	866	0.00866453	0.0582094	0.0975973	756	0.00688318	0.00281067	0.108574	861	0.00764134	0.00790321	0.183107	398
0.0148055	0.0552427	0.0316678	5304	0.0157953	0.0262829	0.0318649	5033	0.0182209	0.6542	0.162539	369	0.0184977	1.02764	0.192929	352
0.0717291	2.93001	0.228494	118	0.0735366	1.2686	0.17387	202	0.075027	4.7387	0.298441	157	0.0703461	0.921728	0.398779	61
0.143837	5.3404	0.199712	141	0.143307	2.20428	0.135631	268	0.155619	6.65558	0.198367	292	0.151101	4.20146	0.361832	70
0.250774	7.88644	0.206883	115	0.248744	2.61182	0.293414	99	0.242202	7.72985	0.276102	138	0.24486	6.56316	0.524852	39
0.341801	8.66632	0.266082	60	0.345677	4.60783	0.339628	78	0.33688	8.95836	0.364613	63	0.33955	6.12592	0.439067	54
0.442758	7.8066	0.341637	27	0.448206	4.00456	0.578734	24	0.441507	10.0052	0.556905	20	0.441758	7.74034	0.362088	34
0.583499	8.39217	0.473957	21	0.602882	5.24199	0.539842	37	0.563364	9.31564	1.10348	6	0.628026	7.73264	0.559769	14
												0.831238	5.76671	0.549388	8
(O)
vBimEL-I146Y				vBimEL2A-I146Y				vBimEL-I146Y+ DMSO				vBimEL-I146Y + 20µM ABT-263
Averaged Ratio	% FLIM-FRET Efficiency	SEM of % FLIM-FRET Efficiency	Number of ROIs	Averaged Ratio	% FLIM-FRET Efficiency	SEM of % FLIM-FRET Efficiency	Number of ROIs	Averaged Ratio	% FLIM-FRET Efficiency	SEM of % FLIM-FRET Efficiency	Number of ROIs	Averaged Ratio	% FLIM-FRET Efficiency	SEM of % FLIM-FRET Efficiency	Number of ROIs
0.00721128	0.0179057	0.0369269	6551	0.00713792	0.0241911	0.0405852	4389	0.00732383	0.371194	0.0881268	1661	0.00747101	0.842953	0.0858714	2016
0.0164834	0.493782	0.0392057	4315	0.0164857	0.31878	0.0461156	2993	0.0162215	0.013076	0.0780761	1503	0.0153666	0.000786277	0.0798211	1643
0.0716219	2.117	0.150668	465	0.0719589	1.6095	0.142726	330	0.070676	1.30172	0.22712	127	0.0744036	3.04752	0.324777	81
0.151082	4.76929	0.158747	485	0.142648	3.10155	0.155143	266	0.147523	4.23276	0.225519	202	0.130502	4.38714	0.575968	47
0.249578	9.40354	0.153266	526	0.244032	5.02177	0.217206	147	0.24703	8.76553	0.196884	172	0.250383	5.20549	0.963214	18
0.34284	9.91146	0.236453	221	0.348457	6.5034	0.252085	125	0.34004	10.8525	0.482677	44	0.34609	6.82283	1.00492	10
0.446086	9.93044	0.368764	91	0.449906	5.86424	0.323589	61	0.426925	10.4046	0.741617	14	0.464714	7.61007	0.445862	5
0.613235	8.78821	0.400992	74	0.619333	7.13279	0.208207	130	0.513722	11.8497	0.656858	2	0.513722	7.84971	0.656858	6
0.862743	8.57819	0.450369	31	0.865775	7.27949	0.286006	90	1.3064	8.17131	1.01477	4
				1.19001	9.63544	0.34263	75
				1.73322	9.70234	0.593543	17
(P)
vBimEL-I146Y-dCTS				vBimEL2A-I146Y-dCTS				vBimEL-I146Y-dCTS + DMSO				vBimEL-I146Y-dCTS + 20µM ABT-263
Averaged Ratio	% FLIM-FRET Efficiency	SEM of % FLIM-FRET Efficiency	Number of ROIs	Averaged Ratio	% FLIM-FRET Efficiency	SEM of % FLIM-FRET Efficiency	Number of ROIs	Averaged Ratio	% FLIM-FRET Efficiency	SEM of % FLIM-FRET Efficiency	Number of ROIs	Averaged Ratio	% FLIM-FRET Efficiency	SEM of % FLIM-FRET Efficiency	Number of ROIs
0.007024	0.0006872	0.0750211	1789	0.0071845	0.0247972	0.0882541	1137	0.00728598	0.0063457	0.0888328	1244	0.00747088	0.00924576	0.121515	958
0.0204968	0.867597	0.0888093	1486	0.0208112	0.260691	0.0935455	1028	0.0186628	0.737097	0.0873528	1377	0.0165687	0.834863	0.108337	1031
0.0716316	1.64504	0.205217	363	0.0722944	0.216627	0.185682	248	0.0722846	2.13354	0.253407	172	0.0729193	2.82649	0.303445	156
0.141644	2.71274	0.234726	226	0.141256	0.587416	0.188118	281	0.147322	4.46248	0.315856	200	0.136284	3.66003	0.346188	150
0.254028	5.94118	0.285254	213	0.251104	1.09916	0.277921	154	0.258449	9.22926	0.19277	344	0.249947	4.43746	0.440957	60
0.353793	9.34927	0.202993	355	0.347925	1.04147	0.282535	126	0.347157	10.6693	0.176272	324	0.352126	5.79515	0.780814	35
0.441599	10.5424	0.2131	295	0.442932	0.582733	0.330448	83	0.44692	11.0308	0.216788	208	0.438985	5.44597	0.981039	11
0.591956	11.1326	0.248632	204	0.612819	1.13894	0.261105	126	0.584486	11.0555	0.264936	179	0.577678	4.65583	1.34933	12
0.831575	10.1592	0.521196	52	0.858852	0.823355	0.305385	102	0.841093	10.1351	0.696014	43	0.877097	5.48567	1.36377	9
1.10244	7.92571	1.70095	7	1.24703	0.982316	0.260701	118	1.16371	10.4129	1.24453	12	1.06641	9.9406	1.13557	3
				1.7637	1.41476	0.458017	63
				2.21995	0.975244	0.593573	31
				2.99866	0.97988	0.594493	20
