# Supplementary material for: Bim escapes displacement by BH3-mimetic anti-cancer drugs by double-bolt locking both Bcl-XL and Bcl-2
Source: eLife. 2019 Mar 12;8:e37689. doi: 10.7554/eLife.37689 (PMC6414199; doi:10.7554/eLife.37689)
Supplement: Figure 7—source data 1. [file elife-37689-fig7-data1.xlsx]

## Sheet: Fig. 7c
Figure 7
(C)
Constructs	CBcl-XL		CBcl2		Mitochondrial Localization
	R(ABT-263)	95% CI	R(ABT-263)	95% CI	Pearson's r	SEM
Mito-Tracker green					0.839872	0.00192149
venus					-0.046209	0.0114591
vBimEL	86.2578	5.10342	83.0577	8.69124	0.428087	0.0194069
vBimEL-dCTS	69.0547	4.5671	60.018	6.7285	0.0693313	0.0156082
vBimEL-CTS2A	88.7882	6.24337	80.6865	11.4012	0.216454	0.0134784
vBimEL-I181E	63.8616	6.16322	73.2649	10.4507	0.109899	0.0101261
vBimEL-L185E	41.8481	10.2424	51.0178	12.2883	0.256985	0.0147771
vBimEL-I188E	50.9648	7.66194	63.0355	8.0367	0.106801	0.0155294
vBimEL-V192E	70.1423	7.64228	64.8406	9.69534	0.267783	0.0155294

## Sheet: 7F
(F)
Constructs	CBcl-XL		CBcl2
	R(ABT-263)	95% CI	R(ABT-263)	95% CI
vBimEL	81.4303	4.64998	66.8517	4.69615
vBimEL-IY	70.9862	7.57993	54.1683	3.49098
vBimEL-L185E	26.6801	3.6237	16.0913	3.87225
vBimEL-IY-L185E	19.443	4.09714	5.79228	9.81097

## Sheet: Figure 7d-7e source data
Figure 7
(D)	ABT-263 titration for Bim mutants in liposomes
[ABT-263] (nM)	BimL				BimL-I125E				BimL-L129E				BimL-I132E				tBid				Bim-dCTS
	Repeat 1	Repeat 2	Repeat 3	Repeat 4	Repeat 1	Repeat 2	Repeat 3	Repeat 4	Repeat 1	Repeat 2	Repeat 3	Repeat 4	Repeat 1	Repeat 2	Repeat 3	Repeat 4	Repeat 1	Repeat 2	Repeat 3	Repeat 4	Repeat 1	Repeat 2	Repeat 3	Repeat 4
0	97.3313	97.8522	103.505	101.311	104.922	101.891	104.757	88.4304	92.251	97.5848	109.707	100.458	97.0034	102.582	97.2737	103.141	105.581	102.146	97.5014	94.7725	70.1156	89.5506	101.692	138.642
12.5	101.903	83.4217	103.363	105.423	107.233	104.032	93.4164	96.6376	93.0183	101.98	99.0735	99.7072	103.35	101.034	105.442	101.719	102.518	101.635	95.0806	96.3129	122.812	75.7172	88.6971	84.7621
25	90.0811	93.6479	100.226	109.828	102.254	98.6328	99.2578	95.9514	93.5232	95.6289	108.256	107.072	105.615	111.401	110.619	105.803	104.636	103.326	94.0926	99.2138	119.185	118.399	89.8286	57.5576
50	99.8187	101.951	111.99	115.156	100.729	102.225	97.9932	89.9223	95.3734	91.9497	95.8579	94.2726	106.272	90.6391	93.4533	101.576	102.04	103.061	93.5286	97.3668	49.6507	72.9096	90.9751	123.9
100	96.3783	99.7087	107.892	105.81	90.7523	96.0261	87.4445	95.384	96.0654	93.3423	91.3472	80.4884	98.8383	97.7033	78.0581	99.0747	100.97	101.497	92.8057	95.476	80.1482	82.231	42.7723	38.877
200	108.558	106.112	106.569	106.528	91.1323	90.4284	81.6504	88.5625	88.475	82.7043	80.5559	88.151	94.4822	88.2423	74.0773	77.1124	96.3507	96.2941	88.2395	88.7252	74.4682	54.5243	12.3382	39.06
400	109.622	115.452	109.2	107.568	79.1394	71.6005	68.1641	78.1087	75.9588	69.8525	76.1318	74.6655	84.441	79.6668	66.2811	63.3935	92.6167	94.7456	85.4517	85.38	5.1359	11.4738	43.3422	13.2481
800	104.261	102.107	110.313	113.347	70.6044	73.1911	61.8404	50.5781	54.452	49.8608	65.7675	63.3732	57.5721	66.7664	49.4464	57.3103	83.8031	89.8064	72.1997	74.1634	-5.94104	-3.41889	37.7973	-13.7943
2000																	70.4638	61.1327
4000	108.933	88.6305															58.3783	49.8547
1600	95.7495	96.4662			31.7702	37.5015	44.1431	46.8021	38.4915	39.782	37.8962	39.5471	34.7008	37.9083	33.7338	24.1998	78.7899	79.5507	78.6316	77.8527			11.8926	-11.6287
3200	105.124	116.582	104.201	111.32	26.2721	31.7599	19.4681	18.8005	33.6907	33.3477	31.4744	39.7299	21.8916	34.1777	27.8403	9.12205	73.4859	75.2145	71.0808	74.8696	27.4792	-9.54108	-6.76534	-30.1007
(E)	ABT-263 titration for Bim mutants in solution
[ABT-263] (nM)	BimL				BimL-I125E				BimL-L129E				BimL-I132E				tBid				Bim-dCTS
	Repeat 1	Repeat 2	Repeat 3	Repeat 4	Repeat 1	Repeat 2	Repeat 3	Repeat 4	Repeat 1	Repeat 2	Repeat 3	Repeat 4	Repeat 1	Repeat 2	Repeat 3	Repeat 4	Repeat 1	Repeat 2	Repeat 3	Repeat 4	Repeat 1	Repeat 2	Repeat 3	Repeat 4
0	98.335	95.1876	102.972	103.505	105.289	93.5933	101.223	99.8944	105.227	94.9553	107.876	91.9419	100.175	102.982	98.658	98.1848	97.4227	101.008	99.7167	101.922	97.7937	111.157	111.121	79.9284
12.5	105.51	98.6073	101.847	97.3066	105.128	90.9353	96.4817	81.7721	95.0244	95.4225	105.64	104.391	96.5896	95.4911	102.775	97.2239	97.1517	97.2684	95.3913	99.341	93.0656	95.083	75.9092	72.365
25	100.894	97.6927	104.133	106.118	95.4268	90.9286	102.201	101.051	85.1175	98.8742	108.667	104.909	93.2114	89.8342	102.07	92.3854	98.7581	94.415	94.5756	97.7968	88.2765	78.1915	63.9451	43.8531
50	102.344	100.165	96.2549	95.389	89.6123	91.1392	92.9561	93.2864	81.1371	81.754	93.7735	102.546	88.9076	72.9929	95.2979	83.9659	90.8698	91.3556	88.3718	94.6697	38.7247	32.0873	57.1837	48.8022
100	106.894	102.119	103.182	101.341	81.1946	70.3415	95.7711	87.8014	83.2767	76.8931	89.7294	101.874	88.1069	63.9347	78.1053	84.0945	85.5313	80.0557	82.7961	84.3422	22.9512	20.485	16.3999	6.25626
200	100.653	97.3823	99.1102	95.7941	51.4342	68.0237	72.6575	74.1135	85.0686	82.0317	78.6482	79.6735	71.4425	63.8325	67.4159	74.875	77.6077	75.9337	72.5524	80.0558	6.18395	33.4013	-4.06628	8.61183
400	95.858	94.1976	92.1573	92.9847	55.1689	42.7357	46.2271	51.9151	49.9115	41.5103	64.2981	69.2294	59.7382	39.6005	77.0853	55.8188	69.5689	60.5751	63.2229	63.8788	12.023	7.19397		-11.2893
800	96.0987	94.1082	93.5084	92.1073	37.1879	29.6427	57.2411	40.1721	52.2913	41.2353	45.1694	46.3877	44.865	27.1197	47.013	53.7683	56.2439	53.3872	48.8861	57.4394	-15.5198	-17.7704	1.61878	42.0797
1600	86.7284	88.7807	79.7324	85.7466	48.6977	57.5402	6.04603	17.3476	20.968	12.4184	16.6107	26.9308	36.0346	26.6872	14.3876	17.4204	48.853	41.8931	38.7119	47.4547	12.467	1.7178	-19.2134	4.31831
3200	81.5886	65.3663	61.2002	64.3254	12.225	9.33487	21.2224	14.898	14.9553	15.3262	17.6482	11.4354	18.1489	31.6179	5.13518	15.4739	44.3205	37.6902	31.4295	49.6332	26.4348	13.0813	-10.6075	-28.5972
