# Supplementary material for: Bim escapes displacement by BH3-mimetic anti-cancer drugs by double-bolt locking both Bcl-XL and Bcl-2
Source: eLife. 2019 Mar 12;8:e37689. doi: 10.7554/eLife.37689 (PMC6414199; doi:10.7554/eLife.37689)
Supplement: Figure 7—figure supplement 1—source data 1. [file elife-37689-fig7-figsupp1-data1.xlsx]

## Sheet: A-F
Figure 7- figure supplement 1
MCF7-CBcl-XL cells
(A)
vBimEL-R2A				vBimEL2A-R2A				vBimEL-R2A + DMSO				vBimEL-R2A + 20µM ABT-263
Averaged Ratio	% FLIM-FRET Efficiency	SEM of % FLIM-FRET Efficiency	Number of ROIs	Averaged Ratio	% FLIM-FRET Efficiency	SEM of % FLIM-FRET Efficiency	Number of ROIs	Averaged Ratio	% FLIM-FRET Efficiency	SEM of % FLIM-FRET Efficiency	Number of ROIs	Averaged Ratio	% FLIM-FRET Efficiency	SEM of % FLIM-FRET Efficiency	Number of ROIs
0.00749883	0.0123881	0.116174	581	0.00787266	0.0142908	0.0864761	920	0.00678044	0.00961019	0.0721574	1490	0.00740455	0.0204282	0.0972384	855
0.0199395	0.20296	0.0770428	928	0.0190475	0.418961	0.0485639	2032	0.0199782	0.564688	0.0671429	1566	0.0169294	0.405243	0.0695885	1407
0.0696617	2.1027	0.209501	188	0.0736284	1.59318	0.137728	282	0.0725792	1.52122	0.150824	428	0.0705079	2.66066	0.268302	127
0.152742	4.78976	0.274005	151	0.144641	3.02316	0.130979	340	0.141904	2.72405	0.144716	325	0.141108	4.37913	0.327949	121
0.244973	7.05616	0.338485	125	0.249624	5.50821	0.205492	176	0.243111	4.36447	0.211164	122	0.244534	6.83872	0.449521	60
0.349735	9.73058	0.410741	74	0.353698	6.80872	0.194852	155	0.36041	9.09702	0.339733	120	0.347266	8.58076	0.389218	38
0.449578	9.91779	0.578502	44	0.45335	7.27375	0.201976	174	0.439678	10.5057	0.273746	111	0.441951	9.26252	0.825477	29
0.575196	9.56427	0.591732	44	0.619043	8.16899	0.1506	300	0.568992	10.1091	0.422578	48	0.602566	10.0555	0.37053	37
0.86498	9.32859	0.853352	12	0.863438	8.64797	0.184117	204	0.885241	8.3572	2.08279	2	0.889386	7.42961	0.940286	10
1.20004	9.7832	0.646623	26	1.17502	8.99152	0.199302	171	1.27444	12.3666	1.31882	5	1.10721	9.63895	0.432127	8
				1.71305	7.81714	0.714564	28	1.82288	11.5465	0.614032	4
(B)
vBimEL-I181E				vBimEL2A-I181E				vBimEL-I181E + DMSO				vBimEL-I181E + 20µM ABT-263
Averaged Ratio	% FLIM-FRET Efficiency	SEM of % FLIM-FRET Efficiency	Number of ROIs	Averaged Ratio	% FLIM-FRET Efficiency	SEM of % FLIM-FRET Efficiency	Number of ROIs	Averaged Ratio	% FLIM-FRET Efficiency	SEM of % FLIM-FRET Efficiency	Number of ROIs	Averaged Ratio	% FLIM-FRET Efficiency	SEM of % FLIM-FRET Efficiency	Number of ROIs
0.00809919	0.0129494	0.0345877	5011	0.00805131	0.0225004	0.0421753	3720	0.00695353	0.0243591	0.0633124	1844	0.00773162	0.00068379	0.0908497	992
0.0156012	0.185792	0.025997	6862	0.0158781	0.130622	0.0283042	5833	0.0197342	0.692739	0.0557549	1941	0.0167679	0.405831	0.0564597	1937
0.0708945	1.71253	0.105935	626	0.0720072	0.908898	0.0971956	634	0.0720001	1.74162	0.122971	460	0.0721532	2.0816	0.23042	165
0.141918	3.84857	0.112339	534	0.141888	2.51065	0.108217	626	0.142204	2.63499	0.125951	451	0.140158	3.39343	0.236947	157
0.239144	6.66796	0.264452	188	0.245983	4.01115	0.153838	301	0.241318	4.67082	0.19559	201	0.244658	4.81122	0.263168	99
0.33244	8.60194	0.420417	47	0.346132	4.61133	0.22475	176	0.353135	7.7739	0.248629	194	0.348529	5.54995	0.617871	37
0.436897	7.26774	0.546767	9	0.452531	4.69382	0.215876	182	0.446799	10.3648	0.229147	179	0.448533	6.2875	0.562057	40
				0.60611	5.24125	0.145345	352	0.579024	10.9889	0.244823	141	0.585935	7.00641	0.488647	27
				0.84597	5.13227	0.267195	114	0.845027	10.0598	1.03829	12	0.812109	7.5137	0.130446	2
				1.13842	5.22569	0.374283	62
				1.68005	5.81405	0.549717	9
(C)
vBimEL-L185E				vBimEL2A-L185E				vBimEL-L185E + DMSO				vBimEL-L185E + 20µM ABT-263
Averaged Ratio	% FLIM-FRET Efficiency	SEM of % FLIM-FRET Efficiency	Number of ROIs	Averaged Ratio	% FLIM-FRET Efficiency	SEM of % FLIM-FRET Efficiency	Number of ROIs	Averaged Ratio	% FLIM-FRET Efficiency	SEM of % FLIM-FRET Efficiency	Number of ROIs	Averaged Ratio	% FLIM-FRET Efficiency	SEM of % FLIM-FRET Efficiency	Number of ROIs
0.00695427	0.0245159	0.086541	1176	0.00683377	0.0171941	0.0914233	1051	0.00685608	0.0127265	0.110098	635	0.0080055	0.0199161	0.158386	354
0.0208435	0.981745	0.101139	947	0.0210051	0.722114	0.0967815	986	0.0174449	0.537064	0.172442	226	0.0160186	0.723331	0.136707	426
0.0735781	2.63117	0.253472	223	0.0722173	1.59215	0.220661	347	0.0645706	0.744633	0.385894	39	0.0721181	1.72162	0.343585	70
0.145601	3.31318	0.27965	190	0.144695	1.35138	0.169118	326	0.138128	2.67019	0.414769	56	0.144518	2.83138	0.300799	81
0.255817	6.40531	0.312515	189	0.349111	1.80576	0.181862	253	0.24421	4.09833	0.608811	33	0.255032	1.87247	0.361596	50
0.349466	7.3371	0.225433	247	0.450624	1.81679	0.201468	231	0.348594	5.90552	0.422463	56	0.345715	2.92662	0.491595	29
0.445866	8.00842	0.235934	260	0.61139	2.11264	0.163741	388	0.443261	6.77631	0.535255	33	0.439799	3.72705	0.725677	19
0.614775	7.92828	0.197607	373	0.860673	2.74537	0.245267	180	0.623013	6.43224	0.244931	135	0.592856	2.8023	0.605456	11
0.852134	8.06639	0.295893	199	1.1796	2.80693	0.432889	95	0.857768	7.11832	0.303248	85
1.18701	8.27115	0.414205	109	1.71249	4.28178	0.715751	27	1.17032	7.37712	0.36623	73
1.68715	7.74177	0.838483	25					1.6621	8.08707	0.787959	20
2.18987	9.90407	1.11566	6
3.04256	9.46331	0.957541	5
(D)
vBimEL-I188E				vBimEL2A-I188E				vBimEL-I188E + DMSO				vBimEL-I188E + 20µM ABT-263
Averaged Ratio	% FLIM-FRET Efficiency	SEM of % FLIM-FRET Efficiency	Number of ROIs	Averaged Ratio	% FLIM-FRET Efficiency	SEM of % FLIM-FRET Efficiency	Number of ROIs	Averaged Ratio	% FLIM-FRET Efficiency	SEM of % FLIM-FRET Efficiency	Number of ROIs	Averaged Ratio	% FLIM-FRET Efficiency	SEM of % FLIM-FRET Efficiency	Number of ROIs
0.00812503	0.0106679	0.0390998	4248	0.00812196	0.0227949	0.040421	3947	0.00734019	0.0199281	0.106053	770	0.00727899	0.00968399	0.103774	838
0.0151468	0.149215	0.0260132	7109	0.0158399	0.146504	0.0263269	6849	0.0186627	0.430945	0.0685925	1153	0.0169061	0.0125077	0.0652698	1486
0.0720455	1.57675	0.106421	531	0.069936	1.15348	0.0949657	654	0.0734986	1.26675	0.144552	259	0.0746124	2.11209	0.41041	88
0.144775	3.01819	0.115928	515	0.144204	2.45657	0.11236	506	0.140189	2.24878	0.168708	232	0.143917	2.78381	0.23801	123
0.245594	5.96329	0.193619	262	0.2453	3.37739	0.171567	231	0.247499	4.58961	0.240341	136	0.245539	2.80529	0.314301	74
0.347984	6.64546	0.283563	124	0.346305	3.80276	0.22557	133	0.347648	6.94408	0.364284	55	0.336659	3.83643	0.586838	29
0.447575	6.57301	0.385336	60	0.44758	4.90811	0.237843	115	0.452093	9.42542	0.373746	54	0.435686	4.86475	0.529926	12
0.573522	8.42872	0.593585	36	0.603348	5.41374	0.214726	160	0.608909	9.51751	0.284206	116	0.597456	5.37272	0.543625	21
0.876285	7.72261	1.12211	7	0.835972	6.54264	0.345625	46	0.875149	10.409	0.529994	44	0.891302	5.3308	0.821986	11
1.12151	7.38814	1.11821	7	1.15034	7.80722	0.680967	20	1.16272	11.6602	0.641553	18	1.12562	6.80628	1.68301	3
				1.59884	6.79397	0.944971	4
(E)
vBimEL-V192E				vBimEL2A-V192E				vBimEL-V192E + DMSO				vBimEL-V192E + 20µM ABT-263
Averaged Ratio	% FLIM-FRET Efficiency	SEM of % FLIM-FRET Efficiency	Number of ROIs	Averaged Ratio	% FLIM-FRET Efficiency	SEM of % FLIM-FRET Efficiency	Number of ROIs	Averaged Ratio	% FLIM-FRET Efficiency	SEM of % FLIM-FRET Efficiency	Number of ROIs	Averaged Ratio	% FLIM-FRET Efficiency	SEM of % FLIM-FRET Efficiency	Number of ROIs
0.00811703	0.000445968	0.0354714	5071	0.00806952	0.0194872	0.0423724	3782	0.00686034	0.0082099	0.0634405	2145	0.00759082	0.0178618	0.105327	837
0.0142568	0.206775	0.0262723	6788	0.0154992	0.14592	0.0267994	6696	0.0179844	0.386463	0.0452949	3061	0.0163785	0.348071	0.0588187	1737
0.0735782	1.966	0.121425	307	0.0735159	1.32377	0.0905654	667	0.0736207	1.23507	0.116738	447	0.0716487	3.04708	0.392331	86
0.144463	3.65881	0.162976	285	0.139169	2.82827	0.103832	577	0.139659	2.59287	0.136329	343	0.140742	3.49376	0.35318	73
0.238096	7.31447	0.333298	98	0.246538	4.39682	0.175894	269	0.245884	4.42427	0.250784	79	0.248412	5.66245	0.371478	62
0.337482	6.8105	0.896394	16	0.349116	5.25455	0.210222	205	0.342604	7.26122	0.365464	62	0.339667	5.39834	0.477939	37
				0.442812	5.513	0.245313	157	0.452173	9.85994	0.383622	73	0.447515	7.44032	0.652236	15
				0.603542	5.60082	0.181238	254	0.602048	10.68	0.342971	55	0.627784	7.81822	0.697959	16
				0.86378	6.36402	0.203203	151	0.828712	10.7422	0.763927	16	0.856893	6.49503	1.3398	8
				1.15838	6.48312	0.271112	68
				1.64708	4.55153	0.834832	7
				2.10466	5.92516	0.966559	4
(F)
vBimEL-I146Y-L185E				vBimEL2A-I146Y-L185E				vBimEL-I146Y-L185E + DMSO				vBimEL-I146Y-L185E + 20µM ABT-263
Averaged Ratio	% FLIM-FRET Efficiency	SEM of % FLIM-FRET Efficiency	Number of ROIs	Averaged Ratio	% FLIM-FRET Efficiency	SEM of % FLIM-FRET Efficiency	Number of ROIs	Averaged Ratio	% FLIM-FRET Efficiency	SEM of % FLIM-FRET Efficiency	Number of ROIs	Averaged Ratio	% FLIM-FRET Efficiency	SEM of % FLIM-FRET Efficiency	Number of ROIs
0.00674934	0.0239886	0.117071	967	0.00678174	0.016907	0.112443	720	0.00670678	0.00166505	0.0967424	935	0.00755348	0.0107847	0.163442	357
0.0204365	0.655521	0.139166	774	0.0205827	0.545326	0.134489	545	0.0195438	0.626506	0.115811	481	0.0162499	0.498978	0.171814	249
0.0728064	0.614432	0.357456	161	0.0734368	0.438514	0.264311	145	0.0698013	1.17615	0.319914	143	0.0792779	1.81359	0.38687	42
0.150188	3.1393	0.246674	198	0.142617	1.21412	0.186261	228	0.141638	2.18424	0.236603	166	0.151649	2.54618	0.341344	80
0.250056	3.87674	0.308679	134	0.250818	1.2607	0.176896	185	0.253117	3.5767	0.350696	65	0.243634	1.9615	0.493648	50
0.352732	6.19306	0.246904	179	0.346972	1.29477	0.203217	228	0.350525	6.14238	0.371062	99	0.341636	2.77555	0.716382	26
0.447355	6.45796	0.258934	181	0.446387	1.47459	0.208371	182	0.45169	7.65276	0.272327	128	0.4377	3.08573	0.831244	26
0.616447	7.52077	0.179231	337	0.598923	1.42668	0.189745	333	0.611264	8.04493	0.214118	271	0.607544	3.25471	0.692377	27
0.865627	7.65031	0.230241	210	0.861239	1.92016	0.312858	102	0.852894	7.37865	0.310314	134	0.865562	1.60712	1.50556	9
1.1989	7.80941	0.279479	162	1.19093	1.0969	0.374672	74	1.20512	7.46469	0.330565	103	1.22948	4.06628	0.610205	13
1.72224	7.82872	0.464577	59	1.69901	3.26957	0.748655	21	1.70057	8.33699	0.967062	26	1.63572	4.94277	1.2163	5
2.23578	6.92949	0.904883	20					2.23508	8.29565	0.874939	14
3.03735	9.6699	0.735532	18					2.94834	7.56666	1.12388	21

## Sheet: G-L
Figure 7- figure supplement 1
MCF7-CBcl-2 cells
(G)
vBimEL-R2A				vBimEL2A-R2A				vBimEL-R2A + DMSO				vBimEL-R2A + 20µM ABT-263
Averaged Ratio	% FLIM-FRET Efficiency	SEM of % FLIM-FRET Efficiency	Number of ROIs	Averaged Ratio	% FLIM-FRET Efficiency	SEM of % FLIM-FRET Efficiency	Number of ROIs	Averaged Ratio	% FLIM-FRET Efficiency	SEM of % FLIM-FRET Efficiency	Number of ROIs	Averaged Ratio	% FLIM-FRET Efficiency	SEM of % FLIM-FRET Efficiency	Number of ROIs
0.0070672	0.00920514	0.0352725	7363	0.00710187	0.0163751	0.0516991	3943	0.00763536	0.751299	0.108445	1454	0.00780948	0.466544	0.102675	1470
0.018284	0.345503	0.022689	12828	0.0177684	0.361366	0.0507702	3190	0.0168854	0.00411296	0.0936642	1657	0.0149842	0.00802824	0.0860869	1786
0.0686929	1.83404	0.0776032	1222	0.0706577	1.623	0.133883	452	0.0694453	0.349877	0.218834	196	0.070408	4.42093	0.272829	126
0.142626	4.14124	0.114206	875	0.141819	3.28157	0.13152	537	0.144012	2.51404	0.221079	184	0.140044	5.52616	0.35772	83
0.24918	8.54235	0.134355	787	0.245217	4.79785	0.225261	193	0.242941	7.36626	0.239452	174	0.244755	5.69696	0.631717	28
0.34151	9.10385	0.180893	422	0.342471	5.05249	0.301332	124	0.345922	9.77194	0.222092	80	0.33541	8.1987	1.16496	17
0.442212	9.69248	0.319537	142	0.445045	6.07942	0.3187	123	0.436693	9.42675	0.518237	29	0.435285	6.4971	0.842991	4
0.617206	7.45985	0.248886	173	0.623273	6.19836	0.202088	216	0.573805	10.7133	0.723589	10	0.573805	6.71334	0.223589	10
0.862777	7.89819	0.374564	51	0.857517	6.18144	0.222102	156
1.14905	7.67952	0.479416	30	1.18579	6.49229	0.217198	174
				1.65105	6.21845	0.825932	13
				2.15125	6.49606	1.11659	8
(H)
vBimEL-I181E				vBimEL2A-I181E				vBimEL-I181E + DMSO				vBimEL-I181E + 20µM ABT-263
Averaged Ratio	% FLIM-FRET Efficiency	SEM of % FLIM-FRET Efficiency	Number of ROIs	Averaged Ratio	% FLIM-FRET Efficiency	SEM of % FLIM-FRET Efficiency	Number of ROIs	Averaged Ratio	% FLIM-FRET Efficiency	SEM of % FLIM-FRET Efficiency	Number of ROIs	Averaged Ratio	% FLIM-FRET Efficiency	SEM of % FLIM-FRET Efficiency	Number of ROIs
0.00712258	0.0113705	0.0400247	5321	0.00718273	0.0160998	0.0466753	3466	0.00760833	0.370677	0.0910418	1640	0.00794059	0.0930486	0.242912	219
0.0167623	0.426529	0.0379905	4791	0.0181895	0.546946	0.0447495	3332	0.0155578	0.0169226	0.0676834	1848	0.0159727	0.012411	0.137983	467
0.0721319	2.121	0.104345	606	0.073216	1.63057	0.115417	543	0.0738928	1.33667	0.177433	234	0.0746477	3.1056	0.640458	24
0.150248	5.43357	0.129347	874	0.145206	2.99943	0.0954034	713	0.148827	4.0087	0.198654	192	0.148152	5.54791	0.471764	48
0.24042	8.95657	0.155552	610	0.243652	3.98037	0.147101	340	0.243494	8.33677	0.217093	235	0.250944	6.08753	0.460064	34
0.347972	8.69497	0.297988	203	0.35156	4.12132	0.190719	190	0.346425	10.2975	0.235337	126	0.34971	5.62986	0.896856	6
0.439747	6.80534	0.326852	113	0.449327	4.51682	0.196508	191	0.440926	10.9645	0.479003	32	0.590052	6.6352	1.04904	2
0.600074	5.36745	0.345899	91	0.606732	4.50941	0.179783	218	0.561057	11.8596	0.538497	25	1.10188	7.88093	1.57856	4
0.856588	4.01299	0.636937	24	0.848672	4.50562	0.321678	86	0.773302	10.8172	1.70246	2
				1.16167	3.84143	0.351591	69
				1.63637	3.23575	1.11045	11
(I)
vBimEL-L185E				vBimEL2A-L185E				vBimEL-L185E + DMSO				vBimEL-L185E + 20µM ABT-263
Averaged Ratio	% FLIM-FRET Efficiency	SEM of % FLIM-FRET Efficiency	Number of ROIs	Averaged Ratio	% FLIM-FRET Efficiency	SEM of % FLIM-FRET Efficiency	Number of ROIs	Averaged Ratio	% FLIM-FRET Efficiency	SEM of % FLIM-FRET Efficiency	Number of ROIs	Averaged Ratio	% FLIM-FRET Efficiency	SEM of % FLIM-FRET Efficiency	Number of ROIs
0.00680252	0.00626883	0.114213	944	0.00695183	0.013611	0.107458	1021	0.007601	0.341036	0.177003	329	0.00809097	0.0403979	0.185309	294
0.0204022	0.854794	0.134261	664	0.0215345	0.188046	0.107053	907	0.0165421	0.00847162	0.185639	239	0.0167127	0.00235002	0.153189	361
0.0719427	1.89659	0.298216	137	0.0709215	0.909012	0.21774	225	0.0652374	0.613003	0.467896	32	0.0718764	0.934923	0.391486	49
0.144538	3.2251	0.4209	108	0.148076	1.09929	0.207961	269	0.156414	5.26929	0.767288	23	0.129038	2.68703	0.494977	31
0.261217	7.26612	0.510776	73	0.245939	1.53206	0.227335	187	0.251705	9.11003	0.473006	55	0.252189	4.96456	0.900149	19
0.353319	9.10281	0.374499	88	0.346209	1.26508	0.32165	124	0.347005	8.80366	0.434883	61	0.34048	5.09014	1.26774	10
0.447402	10.9938	0.430465	82	0.448084	1.69531	0.38354	90	0.443537	9.46621	0.49724	40	0.462707	2.17391	0.918373	3
0.6016	10.9119	0.361539	132	0.618788	1.02765	0.31921	150	0.600337	10.0973	0.652717	30
0.865328	10.2295	0.511959	60	0.85673	1.90068	0.424186	80	0.829433	9.74231	1.17042	8
1.14247	9.86245	1.17006	17	1.16666	1.68959	0.484037	59
				1.66076	0.646014	1.08669	19
				2.21175	1.59644	1.32589	6
				3.08983	2.16348	1.42613	6
(J)
vBimEL-I188E				vBimEL2A-I188E				vBimEL-I188E + DMSO				vBimEL-I188E + 20µM ABT-263
Averaged Ratio	% FLIM-FRET Efficiency	SEM of % FLIM-FRET Efficiency	Number of ROIs	Averaged Ratio	% FLIM-FRET Efficiency	SEM of % FLIM-FRET Efficiency	Number of ROIs	Averaged Ratio	% FLIM-FRET Efficiency	SEM of % FLIM-FRET Efficiency	Number of ROIs	Averaged Ratio	% FLIM-FRET Efficiency	SEM of % FLIM-FRET Efficiency	Number of ROIs
0.00707373	0.0244567	0.0365268	6211	0.00694106	0.0195229	0.0440454	3630	0.00734087	0.590604	0.0854709	1883	0.00750525	1.16441	0.104695	1336
0.0165005	0.417222	0.0381904	4482	0.0178869	0.338106	0.0419729	3474	0.0164438	0.000230161	0.0724614	1594	0.0152351	0.0129074	0.081421	1358
0.0714293	1.94882	0.130417	521	0.0714532	1.23335	0.109738	667	0.0752741	1.11373	0.194237	160	0.0767206	3.81227	0.324259	105
0.152694	5.22777	0.154045	678	0.145043	2.74558	0.107353	676	0.154596	4.59711	0.216141	209	0.138648	4.69569	0.259684	127
0.242958	7.94952	0.152241	649	0.243241	3.57644	0.184038	228	0.24711	8.83844	0.184285	251	0.24696	4.92161	0.473721	32
0.338076	8.68367	0.268264	234	0.351044	4.1309	0.211292	174	0.33641	10.4104	0.264603	103	0.326904	5.77276	0.873304	10
0.450754	7.5399	0.394953	136	0.445786	4.14377	0.313901	83	0.447981	12.2884	0.287102	41	0.633533	6.29756	0.941592	10
0.586255	7.45585	0.364613	143	0.61904	4.73205	0.250708	151	0.597762	12.3755	0.489517	32	0.80993	5.9302	1.55052	6
0.866008	6.37475	0.54215	61	0.845663	5.12786	0.398975	67	0.823343	15.3564	0.707339	8
1.15877	6.56946	0.884696	16	1.13013	6.34052	0.467238	39	1.05042	13.26	3.93082	2
(K)
vBimEL-V192E				vBimEL2A-V192E				vBimEL-V192E + DMSO				vBimEL-V192E + 20µM ABT-263
Averaged Ratio	% FLIM-FRET Efficiency	SEM of % FLIM-FRET Efficiency	Number of ROIs	Averaged Ratio	% FLIM-FRET Efficiency	SEM of % FLIM-FRET Efficiency	Number of ROIs	Averaged Ratio	% FLIM-FRET Efficiency	SEM of % FLIM-FRET Efficiency	Number of ROIs	Averaged Ratio	% FLIM-FRET Efficiency	SEM of % FLIM-FRET Efficiency	Number of ROIs
0.00723356	0.0181266	0.0360631	6483	0.00710621	0.0161525	0.0407221	4341	0.00760524	0.00986716	0.107213	1309	0.00751744	1.01789	0.084608	2007
0.0165683	0.276494	0.0371691	4924	0.0169895	0.3589	0.0432973	3234	0.0156323	0.863549	0.110323	1356	0.0148713	0.024102	0.0761786	1601
0.0716069	1.73273	0.114125	532	0.073592	1.42971	0.127471	460	0.0698343	2.89636	0.278986	149	0.0713206	2.93414	0.459012	56
0.150074	4.90064	0.165114	536	0.142121	3.03367	0.132466	422	0.14456	5.1473	0.356296	64	0.1387	3.61191	0.51195	56
0.240475	8.58733	0.164962	480	0.24562	4.39565	0.19682	219	0.251787	8.23132	0.309237	93	0.24437	5.85281	0.454565	36
0.342585	8.35918	0.285197	166	0.345231	5.46636	0.255633	144	0.346608	10.2258	0.32078	49	0.353659	7.57775	0.836183	20
0.445731	7.15784	0.431127	60	0.450253	5.34328	0.33483	78	0.447763	11.7843	0.399869	24	0.433792	8.67159	1.24038	6
0.580696	6.1574	0.34351	83	0.620543	4.84366	0.228385	140	0.611679	10.0089	0.80469	24	0.611679	8.00888	0.80469	20
0.848019	6.11656	0.566548	28	0.858231	4.93438	0.320611	77	0.858246	10.719	0.97526	12
				1.15447	5.20751	0.550191	30
(L)
vBimEL-I146Y-L185E				vBimEL2A-I146Y-L185E				vBimEL-I146Y-L185E + DMSO				vBimEL-I146Y-L185E + 20µM ABT-263
Averaged Ratio	% FLIM-FRET Efficiency	SEM of % FLIM-FRET Efficiency	Number of ROIs	Averaged Ratio	% FLIM-FRET Efficiency	SEM of % FLIM-FRET Efficiency	Number of ROIs	Averaged Ratio	% FLIM-FRET Efficiency	SEM of % FLIM-FRET Efficiency	Number of ROIs	Averaged Ratio	% FLIM-FRET Efficiency	SEM of % FLIM-FRET Efficiency	Number of ROIs
0.007024	0.0006872	0.0750211	1789	0.00696731	0.483965	0.0946498	1664	0.00672584	0.00433861	0.112299	859	0.00755372	0.00841996	0.150924	631
0.0204968	0.867597	0.0888093	1486	0.0212021	0.534064	0.0968223	1601	0.0211948	0.864236	0.151697	448	0.0157688	1.04993	0.166908	466
0.0716316	1.44504	0.205217	363	0.0736506	0.370351	0.186778	406	0.0696746	1.61329	0.287257	102	0.0743527	3.24588	0.444343	71
0.141644	2.51274	0.234726	226	0.142557	0.463753	0.203225	354	0.143097	2.61489	0.491492	39	0.143843	1.33013	0.42749	91
0.254028	5.84118	0.285254	213	0.245657	1.20898	0.253343	194	0.258942	4.25147	0.537884	31	0.241786	2.63317	0.571244	53
0.353793	9.14927	0.202993	355	0.348208	0.502667	0.282975	168	0.357042	7.67929	0.451762	81	0.348552	3.07733	0.916819	22
0.441599	10.5424	0.2131	295	0.450784	0.0210525	0.284644	185	0.448339	9.77084	0.45213	86	0.44175	2.77047	1.2104	6
0.591956	11.1326	0.248632	204	0.610328	0.603293	0.248809	241	0.609465	10.1969	0.324077	148	0.565049	4.68832	1.3612	8
0.831575	10.1592	0.521196	52	0.858301	0.982311	0.35948	112	0.847331	10.69	0.451978	63
1.10244	7.92571	1.70095	7	1.1774	1.19975	0.405954	102	1.18421	11.2488	0.518158	52
1.68942	7.8335	1.64232	14	1.73294	0.573015	1.3187	12	1.68942	7.8335	1.64232	14
				2.25738	0.852807	1.57476	8
				3.24342	0.310809	1.56117	7
