# Supplementary material for: Bim escapes displacement by BH3-mimetic anti-cancer drugs by double-bolt locking both Bcl-XL and Bcl-2
Source: eLife. 2019 Mar 12;8:e37689. doi: 10.7554/eLife.37689 (PMC6414199; doi:10.7554/eLife.37689)
Supplement: Figure 8—source data 1. [file elife-37689-fig8-data1.xlsx]

## Sheet: Fig. 8b-8c
Figure 8
(B)
vBimEL + DMSO				BimEL-Venus + DMSO				BimEL-Venus + 20µM ABT-263
Averaged Ratio	% FLIM-FRET Efficiency	SEM of % FLIM-FRET Efficiency	Number of ROIs	Averaged Ratio	% FLIM-FRET Efficiency	SEM of % FLIM-FRET Efficiency	Number of ROIs	Averaged Ratio	% FLIM-FRET Efficiency	SEM of % FLIM-FRET Efficiency	Number of ROIs
0.00670271	0.00144024	0.0814862	1270	0.00663351	0.0243867	0.105327	811	0.00749119	0.00275203	0.122039	714
0.0201849	0.152319	0.0762337	1230	0.0170281	1.67762	0.228039	176	0.0153158	0.500653	0.114962	557
0.0706679	0.88511	0.147222	339	0.0771579	2.38213	0.492216	37	0.0781543	3.78023	0.525647	55
0.14401	2.02032	0.169266	252	0.13866	4.77652	0.549366	44	0.150304	6.39936	0.385411	70
0.237556	3.77978	0.260849	115	0.258008	11.4439	0.940271	21	0.251568	9.6999	0.283338	114
0.357673	8.4995	0.403877	87	0.352453	14.665	0.417117	87	0.346098	11.8219	0.296882	89
0.447304	10.396	0.252736	152	0.447945	16.4019	0.287059	124	0.455714	13.7935	0.409581	52
0.590899	9.41419	0.275725	128	0.578022	13.6467	1.94415	115	0.584035	14.2326	0.434863	67
0.852759	8.52215	0.515458	35	0.868363	14.7803	0.454293	8	0.799869	13.8153	0.665368	7
1.15538	7.75194	0.755194	30					1.19579	13.0377	0.786954	6
(C)
	CBcl-XL		Mitochondrial Localization
	R(ABT-263)	95%-CI	Pearson's r	SEM
vBimEL	86.2578	5.10342	0.637953	0.0193758
vBimEL-dMBD	69.0547	4.5671	0.258184	0.0328454
BimEL-venus	89.4084	5.79756	0.455879	0.0126394
