# Supplementary material for: Bim escapes displacement by BH3-mimetic anti-cancer drugs by double-bolt locking both Bcl-XL and Bcl-2
Source: eLife. 2019 Mar 12;8:e37689. doi: 10.7554/eLife.37689 (PMC6414199; doi:10.7554/eLife.37689)
Supplement: Figure 9—source data 1. [file elife-37689-fig9-data1.xlsx]

## Sheet: A,D,G
Figure 9 (A,D,G)
NBD change
Residue in BimL	In solution			In Liposome			In solution+XL			In Liposome with Bcl-XL
	repeat1	repeat2	repeat3	repeat1	repeat2	repeat3	repeat1	repeat2	repeat3	repeat1	repeat2	repeat3
Q41	1	1	1	1.03763	0.953906	1.07561	1.01715	0.9362	0.874284	1.19732	1.02153	1.14074
M	1	1	1	2.08153	2.03414	2.01457	1.10494	1.03232	1.06274	2.18413	2.19868	2.05888
V	1	1	1	1.88124	1.90031	1.99737	0.932866	0.954493	0.955711	2.29369	2.20436	2.15066
I	1	1	1	2.18609	2.07061	2.17129	1.07171	1.16573	1.08584	2.26995	2.02669	2.21207
L	1	1	1	2.35646	2.44763	2.43614	1.04794	1.05393	1.00652	2.4391	2.20492	2.35324
Q	1	1	1	1.60466	1.4815	1.51118	1.19914	1.13777	1.1205	1.59906	1.52155	1.52566
L	1	1	1	1.2428	1.41779	1.25616	0.97351	1.09605	1.0365	1.22117	1.14439	1.16433
L	1	1	1	1.11216	1.05823	1.0891	1.04861	1.02322	1.13892	1.08826	1.13469	1.00456
R	1	1	1	1.18385	1.39898	1.28411	1.07277	1.08009	0.97263	1.15963	1.20206	1.05985
F	1	1	1	1.40126	1.34998	1.34767	1.07583	1.09858	1.10644	1.43841	1.34333	1.33482
I	1	1	1	1.07331	1.18895	1.05901	1.03634	1.04185	1.03391	1.1424	1.07311	1.02089
F	1	1	1	1.44557	1.31039	1.40392	0.894154	0.794897	0.862862	1.9534	1.92938	1.55284
R	1	1	1	1.21112	1.34725	1.22615	0.867553	0.948026	0.912035	1.21086	1.34076	1.19476
L	1	1	1	1.86899	1.93554	1.8386	1.12754	1.22254	1.01106	1.92769	1.85111	1.94022
V	1	1	1	1.64395	1.71976	1.71617	1.01017	0.912242	0.945037	1.9764	1.84574	1.828
W	1	1	1	1.92833	2.04666	2.07589	0.819725	0.797603	0.810107	2.21398	2.26958	2.12385
R
R	1	1	1	1.74948	1.97136	1.93559	0.871072	0.869794	0.917811	2.01059	1.86132	1.76472

## Sheet: B,E,H
Figure 9 (B, E, H)
Ksv
Residue in BimL	In Solution		In Liposome		In Liposome with Bcl-XL		In Solution with Bcl-XL
	Average ksv	95% CI	Average ksv	95% CI	Average ksv	95% CI	Average ksv	95% CI
Q41	7.3	0.4	7.5	0.6	5.7	0.6	6.6	0.5
M	7.6	0.4	2.5	0.15	1.8	0.1	5.3	0.5
V	6	0.4	2.5	0.15	1.3	0.15	4	0.4
I	6.4	0.35	3.4	0.25	1.3	0.15	4.8	0.35
L	7.5	0.55	3.9	0.15	2.4	0.25	4.8	0.25
Q	7.9	0.5	4.7	0.3	2.5	0.35	7.3	0.45
L	7.5	0.35	5	0.3	2.8	0.2	7.2	0.55
L	7.6	0.5	7.7	0.45	2.9	0.4	7.8	0.7
R	8.6	0.5	5.5	0.25	2.5	0.25	9.2	0.6
F	7.7	0.45	4.8	0.3	2.5	0.3	5.4	0.4
I	5.9	0.3	5.6	0.5	2.3	0.45	5.7	0.4
F	6.8	0.4	3.5	0.2	2.7	0.2	5.3	0.4
R	8.2	0.5	3.6	0.4	3.4	0.3	8.3	0.65
L	7.9	0.55	3.3	0.25	2	0.3	7.9	0.45
V	9.1	0.7	3.5	0.3	2	0.25	8	0.65
W	9.7	0.3	3.7	0.15	2.2	0.2	7.1	0.4
R
R	8.9	0.35	2.5	0.1	1.7	0.2	5.6	0.3

## Sheet: J
Figure 9 (J)
	R(BH3-2A)	95% CI
L129G	86.8164	7.91298
L129A	159.095	14.8846
L129F	99.9896	5.14966
L129M	89.982	4.41769
L129S	73.489	4.67247
L129P	58.9541	3.60712
L129H	49.1041	4.50462
L129R	48.0794	3.33027
L129D	20.3132	5.28949
L129E	26.1618	3.56841
L129stop	26.8678	4.93878
Numbers are shown in Table 1 as well
