# Supplementary material for: Bim escapes displacement by BH3-mimetic anti-cancer drugs by double-bolt locking both Bcl-XL and Bcl-2
Source: eLife. 2019 Mar 12;8:e37689. doi: 10.7554/eLife.37689 (PMC6414199; doi:10.7554/eLife.37689)
Supplement: Figure 9—figure supplement 1—source data 1. [file elife-37689-fig9-figsupp1-data1.xlsx]

## Sheet: Sheet1
Figure 9- figure supplement 1
(A)	BimL-Q41C-NBD
[I-] (M)	In solution											In Liposome											In solution+XL											In Liposome with Bcl-XL
	Repeat 1	Repeat 2	Repeat 3	Repeat 4	Repeat 5	Repeat 6	Repeat 7	Repeat 8	Repeat 9	Repeat 10	Repeat 11	Repeat 1	Repeat 2	Repeat 3	Repeat 4	Repeat 5	Repeat 6	Repeat 7	Repeat 8	Repeat 9	Repeat 10	Repeat 11	Repeat 1	Repeat 2	Repeat 3	Repeat 4	Repeat 5	Repeat 6	Repeat 7	Repeat 8	Repeat 9	Repeat 10	Repeat 11	Repeat 1	Repeat 2	Repeat 3	Repeat 4	Repeat 5	Repeat 6	Repeat 7	Repeat 8	Repeat 9	Repeat 10	Repeat 11
0	0.99245	1.00767	0.98385	1.01669	0.969017	0.992565	1.04109	0.967466	1.0348	0.997806	1.0022	0.980797	0.997451	1.02263	0.961616	1.03473	1.00639						0.981944	1.01873	0.966234	1.03621	0.955755	1.02727	1.02014	0.969908	1.03202	0.991126	1.00903	1.04158	0.985137	0.97577	1.05204	1.04643	0.914209
0.02	1.16598	1.33011	1.19245	1.0558	1.17206	1.15527	1.24226	1.2258	1.3346	1.17655	1.21232	1.26156	1.18362	1.27124	1.1283	1.14024	1.13867						0.85194	1.44951	0.929126	1.15639	1.1566	1.15466	1.20764	1.16342	1.15416	1.19166	1.13687	1.2144	1.07891	1.30505	1.05772	1.08656	1.05505
0.04			1.15765	1.06973	1.3297	1.24539	1.36665	1.41138	1.35001	1.25141	1.43807	1.2645	1.1827	1.13935	1.18569	1.28583	1.44247						1.21729	1.49165	1.18002	1.04146	1.32592	1.29604	1.3001	1.26016	1.15151	1.33445	1.55216	1.00985	1.08911	1.2109	1.16111	1.31033	1.23157
0.06	1.46528	1.4564	1.32843	1.32194	1.35424	1.33237	1.31962	1.49817	1.58628	1.47795	1.58772	1.36207	1.37673	1.55537	1.28814	1.41407	1.40607						1.24815	1.53737	1.28809	1.33539	1.16719	1.30833	1.27187	1.30449	1.55177	1.54083	1.57804	1.24508	1.18738	1.39952	1.27156	1.3679	1.25305
0.08	1.57651	1.35304	1.54039		1.6452	1.5469	1.7062	1.57332	1.70067	1.55365	1.77008	1.68192	1.50545	1.48285	1.55788	1.86526							1.37453	1.56539	1.29781	1.49645	1.80965	1.51909	1.50064	1.62133	1.57975	1.43753	1.66905	1.50548	1.26365	1.29244	1.52736	1.50073	1.4791
0.1	1.67971	1.79424			1.77365	1.63244	1.76585	1.64396		1.7357	1.60092		1.64827		1.85889	1.87513							1.59541	1.5363	1.60511	1.63659	1.72534	1.70769	1.82994	1.74054		1.75974	1.51798	1.81734	1.45155	1.69021	1.762	1.67377	1.50813
(B)	BimL-L185C-NBD
[I-] (M)	In solution											In Liposome											In solution+XL											In Liposome with Bcl-XL
	Repeat 1	Repeat 2	Repeat 3	Repeat 4	Repeat 5	Repeat 6	Repeat 7	Repeat 8	Repeat 9	Repeat 10	Repeat 11	Repeat 1	Repeat 2	Repeat 3	Repeat 4	Repeat 5	Repeat 6	Repeat 7	Repeat 8	Repeat 9	Repeat 10	Repeat 11	Repeat 1	Repeat 2	Repeat 3	Repeat 4	Repeat 5	Repeat 6	Repeat 7	Repeat 8	Repeat 9	Repeat 10	Repeat 11	Repeat 1	Repeat 2	Repeat 3	Repeat 4	Repeat 5	Repeat 6	Repeat 7	Repeat 8	Repeat 9	Repeat 10	Repeat 11
0	1.01059	0.990734	0.998878	0.990849	1.00932	0.988522	1.01175	0.931606	1.07923	0.933301	1.07697	0.97758	1.04318	0.981879									1.11442		0.906884	1.00306	0.996962	0.95722	1.04678	0.909448	1.11058	0.913023	1.10529	0.973564	1.05493	0.97569
0.02	1.18555	1.19365	1.18443	1.16145	1.05679	1.20773	1.10854	1.39745	1.27692	1.40277	1.35019	1.16924	1.09978	1.21583									1.11802	1.08295	1.0819	1.23172	1.08013	1.35512	1.19013	1.36389	1.33009	1.44198	1.34631	1.0097	1.07672	1.03126
0.04	1.26338	1.29846	1.27015	1.18339		1.33492		1.4704	1.45279	1.5806	1.54177	1.34822	1.33766	1.31789									1.15929	1.21903	1.24623	1.17535	1.01188	1.37622	1.0793	1.5416	1.49228	1.6347	1.56424	1.14446	1.12603	1.02824
0.06	1.38786	1.31189	1.43516	1.5164	1.47867	1.43424	1.57323	1.54748	1.66622	1.68519	1.73906	1.49519	1.51839	1.51469									1.32893	1.23658	1.32783	1.43855	1.47418	1.61717	1.49716	1.60129	1.6262	1.6599	1.76803	1.21785	1.23087	1.16655
0.08	1.47157	1.46932	1.45175	1.59082	1.60221	1.64369	1.47953	1.71685	1.71444	1.69971	1.68654	1.59624	1.53963	1.5496									1.43988	1.43392	1.44223	1.63044	1.55461	1.66645	1.59566	1.77318	1.60402	1.82584	1.8748	1.29488	1.13876	1.2109
0.1	1.59813	1.58312	1.59031	1.66559	1.67747	1.579	1.52901	1.73644	1.74296	1.90451	1.97454	1.76405	1.88436	1.67422									1.44189	1.3771	1.45558	1.84319	1.78156	1.7601	1.88576	1.84072	1.82058	2.04447		1.24886	1.26969	1.35492
(C)	BimL-I188C-NBD
[I-] (M)	In solution											In Liposome											In solution+XL											In Liposome with Bcl-XL
	Repeat 1	Repeat 2	Repeat 3	Repeat 4	Repeat 5	Repeat 6	Repeat 7	Repeat 8	Repeat 9	Repeat 10	Repeat 11	Repeat 1	Repeat 2	Repeat 3	Repeat 4	Repeat 5	Repeat 6	Repeat 7	Repeat 8	Repeat 9	Repeat 10	Repeat 11	Repeat 1	Repeat 2	Repeat 3	Repeat 4	Repeat 5	Repeat 6	Repeat 7	Repeat 8	Repeat 9	Repeat 10	Repeat 11	Repeat 1	Repeat 2	Repeat 3	Repeat 4	Repeat 5	Repeat 6	Repeat 7	Repeat 8	Repeat 9	Repeat 10	Repeat 11
0	1.05284	0.952214		0.98077	1.02	0.972635	1.02895	0.994819	1.00524	1.00081	0.999191	1.01799	0.972106	1.01115									1.07299	0.94825	0.986731	1.01128	0.988967	0.983905	1.01663	0.957685	1.04623	0.970828	1.03098	0.975573	0.994686	1.03133
0.02	1.17416	1.11538	1.09336	1.13706	1.07623	1.27464	1.09007	1.18265	1.17824	1.21868	1.23397	1.14631	1.15297	1.27343									1.18116	1.1271	1.18108	1.14411	0.963101	1.19389	0.89937	1.2326	1.22169	1.25525	1.24456	1.01011	1.12941	1.08401
0.04	1.19986	1.1459	1.06309	1.25755	1.24423	1.27499	1.2434	1.32788	1.30833	1.31458	1.321	1.19031	1.15909	1.20658									1.29373	1.15375	1.0645	1.24652	1.10705	1.20722	1.16639	1.22941	1.33356	1.28363	1.42114	1.1144	1.04307	1.07043
0.06	1.44898	1.28715	1.2647	1.38437	1.49364	1.37691	1.40465	1.40575	1.44144	1.4404	1.44018	1.34553	1.35209	1.2984									1.47241	1.17994	1.25703	1.3271	1.30578	1.34032	1.32227	1.3983	1.47476	1.35935	1.53854	1.16264	1.23308	1.16552
0.08	1.30406	1.39931	1.50495	1.50939	1.49836	1.55427	1.42316	1.49432	1.47599	1.5016	1.66426	1.57015	1.31057	1.48108									1.20962	1.3531	1.41554	1.45663	1.47072	1.51066	1.37859	1.37576	1.49438	1.38552	1.57534	1.18308	1.1011	1.18956
0.1	1.63793	1.44244	1.4755	1.62313	1.52524	1.53668	1.48477	1.52534	1.58845	1.6291	1.52398	1.56675	1.56756	1.53662									1.62277	1.36015	1.41182	1.7126	1.66725	1.71162	1.48377	1.56419	1.54405	1.65786	1.62355	1.1902	1.31427	1.14844
(D)	BimL-W193C-NBD
[I-] (M)	In solution								In Liposome								In solution+XL								In Liposome with Bcl-XL
	Repeat 1	Repeat 2	Repeat 3	Repeat 4	Repeat 5	Repeat 6	Repeat 7	Repeat 8	Repeat 1	Repeat 2	Repeat 3	Repeat 4	Repeat 5	Repeat 6	Repeat 7	Repeat 8	Repeat 1	Repeat 2	Repeat 3	Repeat 4	Repeat 5	Repeat 6	Repeat 7	Repeat 8	Repeat 1	Repeat 2	Repeat 3	Repeat 4	Repeat 5	Repeat 6	Repeat 7	Repeat 8
0	1.01115	0.98909	0.98824	1.01204	1.0019	0.998108	0.998116	1.00189	1.00403	1.00793	0.988256						0.989953	1.01025	0.985665	1.01476	1.00147	0.998539	0.998816	1.00119	0.993824	0.999355	1.00691
0.02	1.2545	1.21894	1.33314	1.27559	1.28319	1.21932	1.29583	1.25894	1.07753	1.05832	1.05056						1.21876	1.18005	1.31786	1.26201	1.20415	1.1365	1.22439	1.16011	1.04286	1.06069	1.02265
0.04	1.41443	1.40399	1.42054	1.473	1.42402	1.394	1.40059	1.45965	1.15273	1.16488	1.1907						1.25542	1.40343	1.36106	1.39925	1.23971	1.22014	1.29588	1.23919	1.09946	1.06967	1.07329
0.06	1.63682	1.61699	1.68971	1.68798	1.6079	1.65406	1.62987	1.67083	1.23913	1.22436	1.19927						1.57071	1.4975	1.51876	1.53453	1.37325	1.36011	1.41193	1.42277	1.11306	1.10224	1.09917
0.08	1.72992	1.69929	1.73712	1.72026	1.80389	1.78498	1.88799	1.79342	1.27202	1.29447	1.35837						1.48092	1.57244	1.50517	1.60434	1.52829	1.42899	1.56559	1.43049	1.16954	1.15867	1.20123
0.1	1.81601	1.8354	1.91261	2.00074	1.84755	1.94288	1.90671	1.99243	1.35955	1.37959	1.35221						1.61019	1.65182	1.73049	1.83656					1.26694	1.21695	1.23728
