# Supplementary material for: Bim escapes displacement by BH3-mimetic anti-cancer drugs by double-bolt locking both Bcl-XL and Bcl-2
Source: eLife. 2019 Mar 12;8:e37689. doi: 10.7554/eLife.37689 (PMC6414199; doi:10.7554/eLife.37689)
Supplement: Figure 9—figure supplement 2—source data 1. [file elife-37689-fig9-figsupp2-data1.xlsx]

## Sheet: sheet1
Figure 9- figure supplement 2
vBimEL-L185G				vBimEL2A-L185G
Averaged Ratio	Mean lifetime of mCer3	SEM of lifetime	Number of ROIs	Averaged Ratio	Mean lifetime of mCer3	SEM of lifetime	Number of ROIs
0.00847647	0.00683107	0.11938	471	0.00814064	0.0149543	0.037987	4649
0.0185038	0.113701	0.0240424	6596	0.0147976	0.199271	0.0255942	7301
0.0720531	1.29735	0.119211	260	0.0696663	1.46575	0.123881	408
0.149118	3.3204	0.165896	252	0.14563	2.63334	0.165124	266
0.23703	5.41775	0.303088	125	0.252899	4.05609	0.193747	158
0.346002	5.26206	0.291363	50	0.345155	5.11314	0.235076	119
0.456454	6.21988	0.574243	7	0.442851	5.07737	0.323055	81
0.569259	6.00675	0.919658	4	0.611595	5.64948	0.266571	89
				0.857988	5.24403	0.619618	25
				1.23524	5.78487	0.572041	12
vBimEL-L185A				vBimEL2A-L185A
Averaged Ratio	Mean lifetime of mCer3	SEM of lifetime	Number of ROIs	Averaged Ratio	Mean lifetime of mCer3	SEM of lifetime	Number of ROIs
0.0078859	0.0567222	0.0339516	5633	0.00733861	0.00735281	0.075845	1302
0.0147511	0.0172958	0.0310468	7879	0.0189093	0.016159	0.0341245	3735
0.0706568	1.31366	0.191428	465	0.0717134	1.23472	0.157202	382
0.145194	2.90826	0.450271	259	0.141998	2.92533	0.161464	345
0.247	4.02463	0.444227	108	0.252787	5.25068	0.184466	222
0.340797	4.4658	0.3148	87	0.347342	6.30486	0.256201	142
0.448128	5.37562	0.45494	53	0.45295	7.41573	0.223626	146
0.588952	4.76591	0.356471	65	0.616095	7.98428	0.152031	305
0.873264	5.40795	0.538014	29	0.857489	8.21012	0.227465	167
1.15615	3.65257	0.97319	19	1.21879	8.46675	0.270482	122
				1.6905	8.20109	0.483573	48
vBimEL-L185S				vBimEL2A-L185S
Averaged Ratio	Mean lifetime of mCer3	SEM of lifetime	Number of ROIs	Averaged Ratio	Mean lifetime of mCer3	SEM of lifetime	Number of ROIs
0.007987	0.0251015	0.077496	1241	0.00795747	0.0160628	0.0333056	5983
0.018596	0.00997571	0.0241623	7334	0.0155918	0.224357	0.0254313	7605
0.068999	1.51358	0.167383	485	0.0697909	1.40498	0.135387	655
0.144741	3.39808	0.152545	385	0.142349	3.00192	0.129652	540
0.247882	6.53822	0.222049	256	0.250634	5.04082	0.192506	280
0.343173	7.70209	0.27147	161	0.344737	5.41254	0.202537	235
0.449302	7.17804	0.290296	92	0.452461	5.97403	0.248078	157
0.58955	7.49627	0.506579	64	0.616205	5.9937	0.156469	264
0.847446	6.74083	0.623988	22	0.852019	5.84762	0.24363	150
1.15524	6.13517	0.875108	14	1.14366	4.25974	0.388712	75
				1.74119	6.2013	0.738028	24
vBimEL-L185F				VBimEL2A-L185F
Averaged Ratio	Mean lifetime of mCer3	SEM of lifetime	Number of ROIs	Averaged Ratio	Mean lifetime of mCer3	SEM of lifetime	Number of ROIs
0.00774497	0.177677	0.0740741	1264	0.00783918	0.00678994	0.0366722	4968
0.01935	0.00404437	0.0273302	5873	0.0160109	0.192134	0.0290817	5946
0.0712311	1.45682	0.115078	649	0.0707991	1.48026	0.115497	702
0.142369	3.20718	0.129356	473	0.143852	2.83254	0.108123	627
0.248122	7.21439	0.197291	333	0.24655	5.21496	0.17993	329
0.340196	7.91837	0.222597	206	0.351886	6.88134	0.225863	231
0.448178	7.27857	0.335471	101	0.445553	7.78683	0.209363	159
0.58796	6.9925	0.270469	84	0.607732	8.7241	0.169164	261
0.88043	7.31735	0.543214	14	0.871822	8.83594	0.210708	214
1.26021	7.31625	0.911729	17	1.19113	10.0607	0.185514	192
1.69778	7.91753	0.837177	15	1.71344	9.88646	0.377255	74
				2.22595	9.34988	0.622848	36
VBimEL-L185M				VBimEL2A-L185M
Averaged Ratio	Mean lifetime of mCer3	SEM of lifetime	Number of ROIs	Averaged Ratio	Mean lifetime of mCer3	SEM of lifetime	Number of ROIs
0.0080192	0.0111298	0.035765	5433	0.00782669	0.0130945	0.0354395	5313
0.01505	0.16986	0.0245231	8275	0.0155639	0.199117	0.0259622	7338
0.0707823	1.66999	0.122126	621	0.0723059	1.56721	0.105835	675
0.143477	3.47697	0.153919	580	0.140329	2.72676	0.176314	577
0.245103	6.14333	0.188656	289	0.245614	5.2436	0.163975	331
0.331447	8.31922	0.300096	119	0.345903	6.74758	0.230164	180
0.447011	10.8891	0.900544	19	0.452823	7.63597	0.239229	136
0.626328	8.89741	0.604344	38	0.611783	8.09679	0.183245	280
0.874254	7.72803	0.88855	14	0.86889	9.14174	0.244622	140
1.11551	6.13784	0.723715	10	1.25166	9.48704	0.184415	179
				1.72693	8.7219	0.267378	84
				2.16061	7.99581	0.589986	41
VBimEL-L185P				VBimEL2A-L185P
Averaged Ratio	Mean lifetime of mCer3	SEM of lifetime	Number of ROIs	Averaged Ratio	Mean lifetime of mCer3	SEM of lifetime	Number of ROIs
0.00764939	0.11928	0.0829528	1099	0.00790651	0.00407525	0.0371493	4744
0.0201374	0.00685538	0.0244662	6848	0.016137	0.157476	0.0256971	7285
0.0695604	1.52921	0.0996272	596	0.0715365	1.16606	0.0926534	844
0.14135	3.4694	0.147167	436	0.144234	2.85017	0.131481	770
0.252897	7.01501	0.259196	279	0.244763	5.00481	0.377522	426
0.343693	7.98153	0.24433	202	0.346019	5.14565	0.28931	255
0.435863	7.93856	0.291936	106	0.44592	5.07677	0.176308	241
0.569632	8.48866	0.399419	68	0.607303	5.09473	0.123093	491
0.85342	9.71776	0.739798	19	0.851756	5.35902	0.186732	237
1.23504	8.5744	0.754877	14	1.19171	4.68008	0.250565	148
1.69922	9.66987	1.14967	10	1.72476	5.45423	0.695749	30
				2.09681	3.85617	1.52472	10
VBimEL-L185H				VBimEL2A-L185H
Averaged Ratio	Mean lifetime of mCer3	SEM of lifetime	Number of ROIs	Averaged Ratio	Mean lifetime of mCer3	SEM of lifetime	Number of ROIs
0.00789619	0.0188021	0.035193	5554	0.00734575	0.0836322	0.0837412	1123
0.0153497	0.0979775	0.0257871	7296	0.0193995	0.00343779	0.0356381	3311
0.0712426	1.65142	0.137788	574	0.0743132	1.13006	0.153103	361
0.144946	4.01616	0.195227	526	0.148255	2.63501	0.158134	430
0.242755	6.16026	0.175371	325	0.243737	3.73599	0.144028	276
0.342303	7.64418	0.512142	82	0.355704	3.95067	0.198434	184
0.448497	7.50386	0.672973	27	0.452716	4.1283	0.195326	210
0.596997	8.77821	0.644494	24	0.612859	4.33603	0.157617	261
				0.861935	4.31745	0.235939	118
				1.17983	3.59068	0.429268	59
VBimEL-L185R				VBimEL2A-L185R
Averaged Ratio	Mean lifetime of mCer3	SEM of lifetime	Number of ROIs	Averaged Ratio	Mean lifetime of mCer3	SEM of lifetime	Number of ROIs
0.00755508	0.342824	0.0620955	1627	0.00795336	0.0225544	0.0383534	4791
0.0192519	0.00508025	0.0241594	7196	0.0156354	0.153726	0.0267107	7347
0.0713409	1.62308	0.108542	713	0.0726083	1.51988	0.146115	762
0.143276	3.75912	0.112199	646	0.139594	2.54904	0.134747	584
0.245985	6.92985	0.170814	383	0.244259	4.25602	0.124903	373
0.341627	8.93636	0.241534	195	0.34702	4.3987	0.181192	257
0.442347	9.38218	0.334983	62	0.449236	4.66321	0.210647	188
0.598178	8.16758	0.397976	48	0.613169	4.67807	0.180133	290
0.856245	9.80889	0.766875	16	0.859025	4.46084	0.258178	115
				1.18642	4.68881	0.364412	74
				1.71839	3.96557	1.3646	9
VBimEL-L185D				VBimEL2A-L185D
Averaged Ratio	Mean lifetime of mCer3	SEM of lifetime	Number of ROIs	Averaged Ratio	Mean lifetime of mCer3	SEM of lifetime	Number of ROIs
0.00757227	0.202144	0.0742943	1268	0.00748664	0.00585787	0.0948277	962
0.0192271	0.00208756	0.0251438	6676	0.0168423	0.303861	0.082726	983
0.0709556	1.46549	0.183304	524	0.0724156	1.41752	0.439743	120
0.139488	3.78762	0.340955	396	0.150384	1.14793	0.300346	130
0.255642	4.96784	0.190669	237	0.249125	2.06619	0.495848	71
0.346259	6.06258	0.302882	240	0.344753	1.67061	0.459545	58
0.441515	7.15526	0.52274	136	0.456428	1.54153	0.348279	46
0.618423	6.04756	0.266119	129	0.607494	1.2059	0.281081	90
0.850686	6.44826	0.641572	45	0.84101	1.63228	0.39102	46
1.11626	6.56172	0.949384	11	1.15128	0.584706	0.972438	17
VBimEL-L185E				VBimEL2A-L185E
Averaged Ratio	Mean lifetime of mCer3	SEM of lifetime	Number of ROIs	Averaged Ratio	Mean lifetime of mCer3	SEM of lifetime	Number of ROIs
0.00695427	0.0245159	0.086541	1176	0.00683377	0.0171941	0.0914233	1051
0.0208435	0.981745	0.101139	947	0.0210051	0.722114	0.0967815	986
0.0735781	2.63117	0.253472	223	0.0722173	1.59215	0.220661	347
0.145601	3.31318	0.27965	190	0.144695	1.35138	0.169118	326
0.255817	6.40531	0.312515	189	0.349111	1.80576	0.181862	253
0.349466	7.3371	0.225433	247	0.450624	1.81679	0.201468	231
0.445866	8.00842	0.235934	260	0.61139	2.11264	0.163741	388
0.614775	7.92828	0.197607	373	0.860673	2.74537	0.245267	180
0.852134	8.06639	0.295893	199	1.1796	2.80693	0.432889	95
1.18701	8.27115	0.414205	109	1.71249	4.28178	0.715751	27
1.68715	7.74177	0.838483	25
2.18987	9.90407	1.11566	6
3.04256	9.46331	0.957541	5
VBimEL-L185stop				VBimEL2A-L185stop
Averaged Ratio	Mean lifetime of mCer3	SEM of lifetime	Number of ROIs	Averaged Ratio	Mean lifetime of mCer3	SEM of lifetime	Number of ROIs
0.00786223	0.00291012	0.0351405	5675	0.00787241	0.00710099	0.0331312	6165
0.0160592	0.148152	0.0267571	7409	0.0155274	0.0842791	0.0265534	6765
0.0701139	1.2379	0.105248	874	0.0697423	0.586964	0.152776	515
0.143471	2.88348	0.143977	661	0.145956	1.02107	0.135116	465
0.243902	4.24271	0.164126	257	0.243356	0.992218	0.159827	210
0.348169	5.24807	0.191768	137	0.346909	1.3949	0.217906	145
0.444023	5.68108	0.409552	64	0.442776	1.32242	0.27022	100
0.611879	6.20016	0.300035	53	0.615211	1.71671	0.1954	171
0.879036	6.86317	0.431874	18	0.868023	1.99301	0.266863	83
1.20333	5.2738	1.03195	9	1.18272	2.83609	0.370784	62
				1.77287	1.94856	0.396445	20
